# Supplementary material for: Identifying the ubiquitination targets of E6AP by orthogonal ubiquitin transfer
Source: Nat Commun. 2017 Dec 20;8:2232. doi: 10.1038/s41467-017-01974-7 (PMC5738348; doi:10.1038/s41467-017-01974-7)
Supplement: Supplementary file 4 — Supplementary Data 1 [file 41467_2017_1974_MOESM4_ESM.xlsx]

## Sheet: Data_S1
Supplementary Data 1. Potential E6AP substrates identified by orthogonal UB transfer (OUT).
Numbers of peptide-spectrum match (PSM) for xUB-conjugated proteins purified from cells expressing the full length OUT cascade of E6AP (xUba1-xUbcH7-xE6AP) are listed under "OUT Screen 1", "OUT Screen 2" and "OUT Screen 3", respectively.
Numbers of PSM for xUB-conjugated proteins purified from cells expressing the truncated OUT cascade (xUba1-xUbcH7) without xE6AP are listed under "Control 1", "Control 2" and "Control 3", respectively.
The OUT screens were repeated three times, each time with different preparation of the cells. Proteins appearing in all three biological replicates with PSM ratios greater than 2 (Log2 of the PSM ratios greater than 1) are listed in the table.
PSM ratios are calculated as the Log2 of the ratios of the PSM of the protein from the OUT screen cells to the same protein from the control cells. Average of the PSM ratios of the three biological replicates are listed in the last column.
Literature reported E6AP substrates identified in the list are colored in an orange background.
E6AP substrates MAPK1, PRMT5, CDK1, CDK4, b-catenin, and UbxD8 (FAF2) verified in this study are colored in a green background.
											Control 1							OUT Screen 1									Control 2							OUT Screen 2									Control 3
Accession	Description	Gene	Accession	CalcPI	#AA	MW[kDA]	Known Ub Sites		Total #Peptide Sequence Across All Runs	Total #UniquePeptides Across All Runs	Coverage	#Peptide	#UniquePeptides	Area	#PSMs	Mods	Peptide Sequences	Coverage	#Peptide	#UniquePeptides	Area	#PSMs	Mods	Peptide Sequences	LOG2RATIO PSM E6AP/CTL		Coverage	#Peptide	#UniquePeptides	Area	#PSMs	Mods	Peptide Sequences	Coverage	#Peptide	#UniquePeptides	Area	#PSMs	Mods	Peptide Sequences	LOG2RATIO PSM E6AP/CTL		Coverage	#Peptide	#UniquePeptides	Area	#PSMs	Mods	Peptide Sequences
Q13617-2	Isoform 2 of Cullin-2 OS=Homo sapiens CUL2	CUL2	Q13617-2	7.11	89.4	764			15	15	0	0	0	0	0			8.12	5	5	1.30886e+07	5		VIHECQQR;IFLENHVR;AVSTGLPHMIQELQNHIHDEGLR;ELQDSTQMNEK;ALTSVVNYREPK	6.64371		0	0	0	0	0			9.82	6	6	3.61696e+07	8		GMTENEVEDR;FVQLINTVLNGDQHFMSALDK;ELQDSTQMNEK;YLNTQFIK;LMVEPLQAILIR;HNALIQEVISQSR	6.64371		0	0	0	0	0
P11216	Glycogen phosphorylase, brain form OS=Homo sapiens PYGB PE=1 SV=5	PYGB	P11216	6.86	96.6	843	K290;K235;K248;K371;K364;K470;K42;K656;K520;K521;K483;K465;K740		8	4	0	0	0	0	0			1.66	2	2	2343279	2		IGEEFLTDLSQLK;IGEEFLTDLSQLKK	6.64371		0	0	0	0	0			6.29	4	3	1.34001e+07	4		GLAGLGDVAEVR;LLPLVSDEVFIRDVAK;IGEEFLTDLSQLK;VLYPNDNFFEGK	6.64371		0	0	0	0	0
Q9UKN8	General transcription factor 3C polypeptide 4 OS=Homo sapiens GTF3C4 PE=1 SV=2	GTF3C4	Q9UKN8	6.65	91.9	822	K137;K33;K807;K629;K364;K348;K467;K225		3	3	0	0	0	0	0			5.11	3	3	1.14356e+07	4	Acetyl [N-Term]	HPAPEDPDWIKR;SIAVLELICDVHNPGQDLVIHR;MNTADQAR	6.64371		0	0	0	0	0			6.33	3	3	22477802	3		EGDVEEPTDDSLPTTGDAGGREPMEEK;QVDLIDLVR;NEAPEGNLGDFAEFQR	6.64371		0	0	0	0	0
Q9Y678	Coatomer subunit gamma-1 OS=Homo sapiens COPG1 PE=1 SV=1	COPG1	Q9Y678	5.47	97.7	874	K577;K238;K514;K471;K465;K806;K116;K631;K600;K540;K145;K24;K572;K538		4	4	0	0	0	0	0			5.49	4	4	1.14593e+07	4		SAVLQEAR;ELAPAVSVLQLFCSSPK;SIATLAITTLLK;ILHLLGQEGPK	6.64371		0	0	0	0	0			3.2	3	3	3.84932e+07	3		GGHDILVR;SAVLQEAR;SIATLAITTLLK	6.64371		0	0	0	0	0
Q15008-4	Isoform 4 of 26S proteasome non-ATPase regulatory subunit 6 OS=Homo sapiens PSMD6	PSMD6	Q15008-4	6.74	51.9	442			4	4	0	0	0	0	0			9.5	4	4	1.70367e+07	5		IGLFYMDNDLITR;IDKVNEIVETNRPDSK;VNEIVETNRPDSK;IGDKEGALTAFRK	6.64371		0	0	0	0	0			9.95	4	4	4.26782e+07	6		GAEILEVLHSLPAVR;EGALTAFR;VNEIVETNRPDSK;NLGESEIR	6.64371		0	0	0	0	0
Q6PI78	Transmembrane protein 65 OS=Homo sapiens TMEM65 PE=1 SV=2	TMEM65	Q6PI78	8.6	25.5	240			3	3	0	0	0	0	0			10.83	2	2	8535568	2		LEAPPPTPGQLR;ELHRFESIAIAQEK	6.64371		0	0	0	0	0			8.75	2	2	1.17352e+07	2		DFIYSLHSTER;FESIAIAQEK	6.64371		0	0	0	0	0
Q9Y263	Phospholipase A-2-activating protein OS=Homo sapiens PLAA PE=1 SV=2	PLAA	Q9Y263	6.37	87.1	795	K259;K393;K325;K529;K311;K456;K315;K622;K691;K590;K538		7	7	0	0	0	0	0			11.95	7	7	1.55282e+07	8		TFSGHEDCVR;GHKNTVCSLSSGK;HGECAQTIR;AINCPEDIVFPALDILR;TFCNCFVGQAGQK;YVPGSSGSSNTLPTADPFTGAGR;ELNGTAPEEK	6.64371		0	0	0	0	0			6.42	3	3	2.71921e+07	3		TGDLGDINAEQLPGREHLNEPGTR;IGDVVGSSGANQQTSGK;ELNGTAPEEK	6.64371		0	0	0	0	0
Q99805	Transmembrane 9 superfamily member 2 OS=Homo sapiens TM9SF2 PE=1 SV=1	TM9SF2	Q99805	7.44	75.7	663			4	4	0	0	0	0	0			9.05	4	4	2.67895e+07	5		LVAAKLEPK;TYHTEKAEDK;SFKHTHIDKPDCSGPPMDISNK;FCNPGFPIGCYITDKGHAK	6.64371		0	0	0	0	0			2.11	1	1	0	2		RPSENLGQVLFGER	6.64371		0	0	0	0	0
Q96CS3	FAS-associated factor 2 OS=Homo sapiens FAF2 PE=1 SV=2	FAF2	Q96CS3	5.62	52.6	445	K343;K321;K146;K400;K367;K167;K329		4	4	0	0	0	0	0			13.03	4	4	2.86963e+07	7		AHPVFYQGTYSQALNDAKR;IYSYVVSRPQPR;VTDPVGDIVSFMHSFEEK;KEEEVQQQK	6.64371		0	0	0	0	0			12.36	4	4	4.06602e+07	5		AHPVFYQGTYSQALNDAKR;DLTQEQTEK;FQIEANFPR;VTDPVGDIVSFMHSFEEK	6.64371		0	0	0	0	0
P61011	Signal recognition particle 54 kDa protein OS=Homo sapiens SRP54 PE=1 SV=1	SRP54	P61011	8.75	55.7	504	K50;K426;K311;K457;K321;K464;K448		4	4	0	0	0	0	0			14.29	4	4	1.26901e+07	4		GNEQESMAR;ARIPFYGSYTEMDPVIIASEGVEK;QFQQGAAGNMK;LLGMGDIEGLIDKVNELKLDDNEALIEK	6.64371		0	0	0	0	0			8.73	3	3	3.2424e+07	3		LLGMGDIEGLIDK;SPIIFIGTGEHIDDFEPFK;GGGALSAVAATK	6.64371		0	0	0	0	0
P49023-3	Isoform Gamma of Paxillin OS=Homo sapiens PXN	PXN	P49023-3	6.37	66.2	605			3	3	0	0	0	0	0			4.79	2	2	6.59015e+06	2		VTSTQQQTR;GVCGACKKPIAGQVVTAMGK	6.64371		0	0	0	0	0			6.61	3	3	1.35455e+07	3		VTSTQQQTR;ELDELMASLSDFK;FIHQQPQSSSPVYGSSAK	6.64371		0	0	0	0	0
P51571	Translocon-associated protein subunit delta OS=Homo sapiens SSR4 PE=1 SV=1	SSR4	P51571	6.15	19	173	K73		5	5	0	0	0	0	0			27.17	4	4	5.7358e+07	4		NNEDISIIPPLFTVSVDHR;GQDVGRYQVSWSLDHK;FFDEESYSLLR;FFDEESYSLLRK	6.64371		0	0	0	0	0			21.39	5	5	9.0002e+07	8		FFDEESYSLLR;VQNMALYADVGGK;FFDEESYSLLRK;NRVQNMALYADVGGK;YQVSWSLDHK	6.64371		0	0	0	0	0
P54727	UV excision repair protein RAD23 homolog B OS=Homo sapiens RAD23B PE=1 SV=1	RAD23B	P54727	4.84	43.1	409	K51;K36;K67;K76;K24;K147;K63;K45;K60;K151		20	18	0	0	0	0	0			48.66	20	18	5.39797e+08	40	GlyGly [K147]	IDEKNFVVVMVTKPK;TLQQQTFK;ILNDDTALKEYKIDEK;GKDAFPVAGQK;NFVVVMVTKPK;EQVIAALR;ALKEKIESEK;IDIDPEETVK;ASFNNPDR;TLQQQTFKIDIDPEETVK;IESEKGKDAFPVAGQK;DAFPVAGQK;NQPQFQQMR;QIIQQNPSLLPALLQQIGR;EKIESEKGK;ESQAVVDPPQAASTGAPQSSAVAAAAATTTATTTTTSSGGHPLEFLR;EKIESEK;AVEYLLMGIPGDR;ILNDDTALK;QEKPAEKPAETPVATSPTATDSTSGDSSR	6.64371		0	0	0	0	0			36.67	9	8	3.08218e+08	22	GlyGly [K147; K151]	ASFNNPDR;DAFPVAGQK;QIIQQNPSLLPALLQQIGR;NFVVVMVTKPK;EQVIAALR;ESQAVVDPPQAASTGAPQSSAVAAAAATTTATTTTTSSGGHPLEFLR;ILNDDTALK;IDIDPEETVK;QEKPAEKPAETPVATSPTATDSTSGDSSR	6.64371		0	0	0	0	0
P61221	ATP-binding cassette sub-family E member 1 OS=Homo sapiens ABCE1 PE=1 SV=1	ABCE1	P61221	8.34	67.3	599	K343;K169;K579;K64;K412;K584;K128;K590;K165;K116;K250;K191;K158;K397;K178;K541;K332;K210;K121;K181		4	4	0	0	0	0	0			4.01	2	2	6.64959e+06	2		VAETANEEEVK;AIIKPQYVDQIPK	6.64371		0	0	0	0	0			6.34	4	4	2.08458e+07	5		EGINIFLDGYVPTENLR;VAETANEEEVKK;GTVGSILDR;VAETANEEEVK	6.64371		0	0	0	0	0
O00303	Eukaryotic translation initiation factor 3 subunit F OS=Homo sapiens EIF3F PE=1 SV=1	EIF3F	O00303	5.45	37.5	357			6	6	0	0	0	0	0			19.89	5	5	24160050	7		LHPVILASIVDSYER;NMYELHKK;TCFSPNRVIGLSSDLQQVGGASAR;TMGVMFTPLTVK;AYVSTLMGVPGR	6.64371		0	0	0	0	0			17.37	6	6	9.48324e+07	8		LHPVILASIVDSYERR;FLMSLVNQVPK;VIGTLLGTVDK;AYVSTLMGVPGR;LHPVILASIVDSYER;TMGVMFTPLTVK	6.64371		0	0	0	0	0
Q9UJA5	tRNA (adenine(58)-N(1))-methyltransferase non-catalytic subunit TRM6 OS=Homo sapiens TRMT6 PE=1 SV=1	TRMT6	Q9UJA5	7.55	55.8	497			3	3	0	0	0	0	0			6.44	3	3	3588375	3		EAGTDNRNIVDDGK;SNASTLESHETEEPAAK;SNASTLESHETEEPAAKK	6.64371		0	0	0	0	0			7.24	2	2	1.42082e+07	2		GIKGEEIVQQLIENSTTFR;SNASTLESHETEEPAAK	6.64371		0	0	0	0	0
P34949	Mannose-6-phosphate isomerase OS=Homo sapiens MPI PE=1 SV=2	MPI	P34949	5.95	46.6	423			7	7	0	0	0	0	0			3.78	1	1	9373611	2		VLSVETPLSIQAHPNK	6.64371		0	0	0	0	0			4.96	2	2	1.81381e+07	3		MGSNSEVAR;DTFNGNLPFLFK	6.64371		0	0	0	0	0
P17858-2	Isoform 2 of ATP-dependent 6-phosphofructokinase, liver type OS=Homo sapiens PFKL	PFKL	P17858-2	7.83	90.1	827	K191;K661;K603;K521		4	3	0	0	0	0	0			4.72	3	2	9.11301e+06	3		TFVLEVMGR;VNVEHMTEK;TGISHGHTVYVVHDGFEGLAK	6.64371		0	0	0	0	0			7.13	4	3	2.37561e+07	4		IMEVIDAITTTAQSHQR;GGTPSAFDR;TNVLGHLQQGGAPTPFDR;SEWGSLLEELVAEGK	6.64371		0	0	0	0	0
E7EMK3	Flotillin-2 OS=Homo sapiens FLOT2 PE=1 SV=1	FLOT2	E7EMK3	5.24	53.1	483	K425;K136;K155;K215;K224		3	3	0	0	0	0	0			8.28	3	3	1.21868e+07	3		MALVLEALPQIAAK;QVLLAQAEAEK;KQIAVEAQEILRTDK	6.64371		0	0	0	0	0			3.93	2	2	1.04174e+07	2		QVLLAQAEAEK;TQTAVVQR	6.64371		0	0	0	0	0
Q99496	E3 ubiquitin-protein ligase RING2 OS=Homo sapiens RNF2 PE=1 SV=1	RNF2	Q99496	6.84	37.6	336	K323;K320;K249;K261;K149		3	2	0	0	0	0	0			12.5	3	2	1.41124e+07	4		TSGNATVDHLSK;SLHSELMCPICLDMLK;IYPSRDEYEAHQER	6.64371		0	0	0	0	0			4.17	1	1	4.02488e+07	1		SLRPDPNFDALISK	6.64371		0	0	0	0	0
Q7Z6Z7	E3 ubiquitin-protein ligase HUWE1 OS=Homo sapiens HUWE1 PE=1 SV=3	HUWE1	Q7Z6Z7	5.22	481.6	4374	K1702;K1917;K2267;K3835;K3697;K1708;K3636;K1225;K1840;K674;K1718;K1295;K2248;K3345;K1111;K3621;K1247;K1107;K1608;K3675;K3912;K3558;K1733;K4295;K2219;K2218;K1926;K3452;K2703;K4116;K417;K1799;K1693;K2695;K4190;K1931;K3244		7	7	0	0	0	0	0			1.51	4	4	6.53373e+06	4		HADHSSLTLGSGSSTTR;AGSSTPGDAPPAVAEVQGR;TNIFQIQR;SAATSGAGSTTSGVVSGSLGSR	6.64371		0	0	0	0	0			3.04	7	7	1.85812e+07	9		RQQQAATSESSQSEASVR;HADHSSLTLGSGSSTTR;VPLQGFAALEGMNGIQK;LGSSGLGSASSIQAAVR;LLGPSAAADILQLSSSLPLQSR;SDDELLDDFFHDQSTATSQAGTLSSIPTALTR;VFPSHFTQQR	6.64371		0	0	0	0	0
Q9BV20	Methylthioribose-1-phosphate isomerase OS=Homo sapiens MRI1 PE=1 SV=1	MRI1	Q9BV20	6.3	39.1	369			7	7	0	0	0	0	0			6.5	2	2	10280802	2		GVSAVVVGADR;GSLQILDQLLLPK	6.64371		0	0	0	0	0			17.07	5	5	42064600	6		EAEREGATEEAVR;GSLQILDQLLLPK;TALTTTISSR;EIIIEERPGQELTDVNGVR;DLADVAAR	6.64371		0	0	0	0	0
Q9H845	Acyl-CoA dehydrogenase family member 9, mitochondrial OS=Homo sapiens ACAD9 PE=1 SV=1	ACAD9	Q9H845	7.96	68.7	621			5	5	0	0	0	0	0			3.86	2	2	9.21531e+06	2		FFTEEVDSR;KIDQEGKIPDETLEK	6.64371		0	0	0	0	0			9.98	5	5	3.08481e+07	7		ITAFIVER;FFTEEVDSRK;EVFPFPEVSQDELNEINQFLGPVEK;VSQQILEK;TEVVDSDGSVK	6.64371		0	0	0	0	0
Q9NYU2	UDP-glucose:glycoprotein glucosyltransferase 1 OS=Homo sapiens UGGT1 PE=1 SV=3	UGGT1	Q9NYU2	5.63	177.1	1555			6	6	0	0	0	0	0			2.7	2	2	3.21375e+06	2		AVYLGELPHDQDVVEYIMNQPNVVPR;TAVSSELRTEVEENQK	6.64371		0	0	0	0	0			4.24	5	5	1.67659e+07	5		LRDLHPDLEGQLK;WFSTPLLLEASEFLAEDSQEK;LGIEGLSLHNVLK;AITTSLTTK;VDALLSAQPK	6.64371		0	0	0	0	0
P19623	Spermidine synthase OS=Homo sapiens SRM PE=1 SV=1	SRM	P19623	5.49	33.8	302	K96;K277;K57;K135;K194		4	4	0	0	0	0	0			6.95	2	2	1.10158e+07	2		YQDILVFR;VLIIGGGDGGVLR	6.64371		0	0	0	0	0			19.21	4	4	7.28717e+07	4		ETCSLWPGQALSLQVEQLLHHR;LTLHVGDGFEFMK;AAFVLPEFAR;VLIIGGGDGGVLR	6.64371		0	0	0	0	0
A0A087X2I1	26S protease regulatory subunit 10B OS=Homo sapiens PSMC6 PE=1 SV=1	PSMC6	A0A087X2I1	7.78	45.8	403			8	8	0	0	0	0	0			11.66	4	4	7.00556e+06	5		KLESKLDYKPV;TLMELLNQMDGFDTLHR;FSEGTSADR;LLEHKEIDGR	6.64371		0	0	0	0	0			15.38	5	5	4.46796e+07	6		LSDGFNGADLR;VVSSSIVDK;ALQSVGQIVGEVLK;TLMELLNQMDGFDTLHR;IHIDLPNEQAR	6.64371		0	0	0	0	0
Q53GQ0	Very-long-chain 3-oxoacyl-CoA reductase OS=Homo sapiens HSD17B12 PE=1 SV=2	HSD17B12	Q53GQ0	9.32	34.3	312	K84;K238;K117;K86;K223;K257;K261;K95;K244;K181		3	3	0	0	0	0	0			10.26	3	3	3.69454e+07	3		IRKPTLDKPSPETFVK;TIAVDFASEDIYDKIK;KPTLDKPSPETFVK	6.64371		0	0	0	0	0			5.13	2	2	1.28554e+07	2		KPTLDKPSPETFVK;IRKPTLDKPSPETFVK	6.64371		0	0	0	0	0
O14744	Protein arginine N-methyltransferase 5 OS=Homo sapiens PRMT5 PE=1 SV=4	PRMT5	O14744	6.29	72.6	637	K85;K479;K490;K387;K95;K333;K227;K240;K60		8	8	0	0	0	0	0			2.2	1	1	5.17749e+06	1		QGFDFLCMPVFHPR	6.64371		0	0	0	0	0			14.13	4	4	3.16196e+07	4		ADIIVSELLGSFADNELSPECLDGAQHFLK;DDGVSIPGEYTSFLAPISSSK;GPLVNASLR;VPLVAPEDLRDDIIENAPTTHTEEYSGEEK	6.64371		0	0	0	0	0
P53985	Monocarboxylate transporter 1 OS=Homo sapiens SLC16A1 PE=1 SV=3	SLC16A1	P53985	8.66	53.9	500	K462;K479;K494;K216;K459;K473;K487;K224		3	3	0	0	0	0	0			5.6	2	2	2.04662e+07	3		ESKEEETSIDVAGKPNEVTK;SQHYSSEK	6.64371		0	0	0	0	0			7	2	2	9.92914e+07	4		DLHDANTDLIGRHPK;ESKEEETSIDVAGKPNEVTK	6.64371		0	0	0	0	0
P46977	Dolichyl-diphosphooligosaccharide--protein glycosyltransferase subunit STT3A OS=Homo sapiens STT3A PE=1 SV=2	STT3A	P46977	8.07	80.5	705	K440;K610;K289;K565;K655;K671;K444;K67;K613;K641;K13		3	3	0	0	0	0	0			3.26	2	2	1.30258e+07	2		VGQAMASTEEK;IGGSTDTGKHIK	6.64371		0	0	0	0	0			3.69	3	3	3.33247e+07	3		HNTPEDAK;IIFDDFR;VGQAMASTEEK	6.64371		0	0	0	0	0
P22059	Oxysterol-binding protein 1 OS=Homo sapiens OSBP PE=1 SV=1	OSBP	P22059	7.3	89.4	807			6	6	0	0	0	0	0			3.59	2	2	1.59336e+07	2		WVTALELAK;SLCEQVSHHPPAAAHHAESK	6.64371		0	0	0	0	0			11.03	6	6	2.81137e+07	6		HQLEETKK;GVVGPGPAAIAALGGGGAGPPVVGGGGGR;WVTALELAK;GATVLPANTPGNVGSGK;LTEDLEYHELLDR;VQPVIGENGGDAR	6.64371		0	0	0	0	0
Q13423	NAD(P) transhydrogenase, mitochondrial OS=Homo sapiens NNT PE=1 SV=3	NNT	Q13423	8.09	113.8	1086	K55		6	6	0	0	0	0	0			4.79	4	4	1.92252e+07	4		EVLASDLVVK;GITHIGYTDLPSR;TSGTLISFIYPAQNPELLNK;TVAELEAEK	6.64371		0	0	0	0	0			5.71	5	5	4.78466e+07	8		TVAELEAEK;SLGAEPLEVDLK;TSGTLISFIYPAQNPELLNK;ESGEGQGGYAK;VAGAQIQGAK	6.64371		0	0	0	0	0
P54725	UV excision repair protein RAD23 homolog A OS=Homo sapiens RAD23A PE=1 SV=1	RAD23A	P54725	4.58	39.6	363	K16;K69;K80;K53;K78;K26;K47;K122		6	4	0	0	0	0	0			12.12	6	4	4.98573e+07	7		ASYNNPHR;DAFPVAGQK;TLQQQTFK;IRMEPDETVK;NFVVVMVTK;MEPDETVK	6.64371		0	0	0	0	0			13.5	3	2	4.51837e+07	5		QVIQQNPALLPALLQQLGQENPQLLQQISR;IRMEPDETVK;DAFPVAGQK	6.64371		0	0	0	0	0
P28482	Mitogen-activated protein kinase 1 OS=Homo sapiens MAPK1 PE=1 SV=3	MAPK1	P28482	6.98	41.4	360	K292;K99;K203;K344		8	8	0	0	0	0	0			15.56	4	4	2.32591e+07	5		ISPFEHQTYCQR;DLKPSNLLINTTCDLK;VADPDHDHTGFLTEYVATR;GQVFDVGPR	6.64371		0	0	0	0	0			19.17	7	5	6.85797e+07	8		GQVFDVGPR;FRHENIIGINDIIR;LFPNADSK;ISPFEHQTYCQR;ELIFEETAR;NYLLSLPHK;LCDFGLAR	6.64371		0	0	0	0	0
Q05086	Ubiquitin-protein ligase E3A OS=Homo sapiens UBE3A PE=1 SV=4	UBE3A	Q05086	5.22	100.6	875	K48;K7;K109		40	40	6.86	5	5	1.18265e+07	5		GAPNNSCSEIK;GASSAYLENSK;SLQAKDEDKDEDEK;VDPLETELGVK;VFSSAEALVQSFR	44.11	40	40	3.07481e+08	73	GlyGly [K30]	KGASSAYLENSK;LFLQFTTGTDR;NLVNDDDAIVAASK;NLGLYYDNRIR;VKQHTKEELK;IGDSSQGDNNLQK;AACSAAAMEEDSEASSSR;FSFMTCPFILNAVTK;QHTKEELK;VISNEFNSR;EFVNLYSDYILNKSVEK;IGDSSQGDNNLQKLGPDDVSVDIDAIRR;DEDKDEDEK;YLFRPEEIELLICGSR;NLGLYYDNR;VFSSAEALVQSFRK;DEDKDEDEKEK;VIGRVFSSAEALVQSFRK;VFSSAEALVQSFR;DHIIDDALVRLEMIAMENPADLKK;GAPNNSCSEIK;DLGDSHPVLYQSLK;RGFHMVTNESPLK;AAAKHLIER;SLQAKDEDKDEDEK;GASSAYLENSK;NLDFQALEETTEYDGGYTR;V…	3.8679		0	0	0	0	0			38.17	28	28	3.31792e+08	57	GlyGly [K30]	GAPNNSCSEIK;NLVNDDDAIVAASK;SLQAKDEDKDEDEK;DLGDSHPVLYQSLK;EDYSPLIR;DHIIDDALVRLEMIAMENPADLKK;VFSSAEALVQSFR;RAAAKHLIER;FSFMTCPFILNAVTK;ITVLYSLVQGQQLNPYLR;EFWEIVHSFTDEQK;EFWEIVHSFTDEQKR;GASSAYLENSK;NLDFQALEETTEYDGGYTR;VDPLETELGVK;LEMIAMENPADLKK;AACSAAAMEEDSEASSSR;IGDSSQGDNNLQK;GFHMVTNESPLK;RITVLYSLVQGQQLNPYLR;MMETFQQLITYK;DEDKDEDEK;LFLQFTTGTDRAPVGGLGK;LGPDDVSVDIDAIR;NLGLYYDNR;YLFRPEEIELLICGSR;VFSSAEA…	6.64371		0	0	0	0	0
P46060	Ran GTPase-activating protein 1 OS=Homo sapiens RANGAP1 PE=1 SV=1	RANGAP1	P46060	4.68	63.5	587	K251;K296;K524;K452		14	14	4.26	2	2	9.00129e+06	2		QVEVINFGDCLVR;VINLNDNTFTEK	36.29	14	14	8.09248e+07	22		ILAAALTECHRK;ALAPLLLAFVTKPNSALESCSFAR;VSSVFKDEATVR;ILDPNTGEPAPVLSSPPPADVSTFLAFPSPEK;NRLENDGATALAEAFR;TLRQVEVINFGDCLVR;LNNCGMGIGGGK;VINLNDNTFTEK;SSVLIAQQTDTSDPEK;GAVAIADAIR;SSVLIAQQTDTSDPEKVVSAFLK;HSLLQTLYKV;ILAAALTECHR;VIGTLEEVHMPQNGINHPGITALAQAFAVNPLLR	3.45943		0	0	0	0	0			37.31	13	13	3.6425e+07	17		VIGTLEEVHMPQNGINHPGITALAQAFAVNPLLR;MAVQDAVDALMQK;EIEDFDSLEALRLEGNTVGVEAAR;QVEVINFGDCLVR;RDAALAVAEAMADKAELEK;GAVAIADAIR;SSVLIAQQTDTSDPEK;GAVAMAETLK;VINLNDNTFTEK;ILDPNTGEPAPVLSSPPPADVSTFLAFPSPEK;VSSVFKDEATVR;ALAPLLLAFVTKPNSALESCSFAR;DAALAVAEAMADKAELEK	6.64371		0	0	0	0	0
Q9UNM6-2	Isoform 2 of 26S proteasome non-ATPase regulatory subunit 13 OS=Homo sapiens PSMD13	PSMD13	Q9UNM6-2	6.54	42.9	378			9	9	2.38	1	1	1.21207e+07	1		QLTFEEIAK	31.22	9	9	4.1674e+07	10		VLDLQQIK;ETIEDVEEMLNNLPGVTSVHSR;SSDEAVILCK;YYQTIGNHASYYKDALR;VKSSDEAVILCK;SMEMLVEHQAHDILT;VHMTWVQPR;FLGCVDIKDLPVSEQQER;ALSVGLVKGSIDEVDKR	3.32193		0	0	0	0	0			23.54	8	8	8.56183e+07	9		YYQTIGNHASYYK;VLDLQQIK;FYDLSSK;ITVNEVELLVMK;ETIEDVEEMLNNLPGVTSVHSR;QLTFEEIAK;VHMTWVQPR;GSIDEVDKR	6.64371		0	0	0	0	0
O94888	UBX domain-containing protein 7 OS=Homo sapiens UBXN7 PE=1 SV=2	UBXN7	O94888	5.16	54.8	489	K440;K84;K221;K99;K133;K14;K134;K151;K194		11	11	5.73	2	2	1.26057e+07	2		ADGVVEGIDVNGPK;ASLQETHFDSTQTK	28.22	11	11	8.46438e+07	15		GLIQQFTTITGASESVGK;ASLQETHFDSTQTK;YIQFYKLGDFPYVSILDPR;QEILVEPEPLFGAPK;LGDFPYVSILDPR;NIIREHFIFWQVYHDSEEGQR;KLTTLADLFRPPIDLMHK;LTTLADLFRPPIDLMHK;ECGQMQNK;EQITLPEQAK;GYPNERFELLTNFPR	2.90689		0	0	0	0	0			24.54	8	8	6.99158e+07	12		EQITLPEQAK;EHFIFWQVYHDSEEGQR;KLTTLADLFRPPIDLMHK;SIFDGFRDFQTETIR;LGDFPYVSILDPR;QEILVEPEPLFGAPK;GLIQQFTTITGASESVGK;ASLQETHFDSTQTK	6.64371		0	0	0	0	0
Q5JWF2	Guanine nucleotide-binding protein G(s) subunit alpha isoforms XLas OS=Homo sapiens GNAS PE=1 SV=2	GNAS	Q5JWF2	5.03	111	1037	K943;K936;K696;K981		6	5	1.06	1	1	2.62865e+07	1		LLLLGAGESGK	5.69	5	5	5.77633e+07	7		LLLLGAGESGK;QADYVPSDQDLLR;ILHVNGFNGEGGEEDPQAAR;VLTSGIFETK;LLLLGAGESGKSTIVK	2.80735		0	0	0	0	0			8.97	6	5	5.8946e+07	7		YTTPEDATPEPGEDPR;ISTASGDGR;ILHVNGFNGEGGEEDPQAAR;ILLLGAGESGK;VLTSGIFETK;EAIETIVAAMSNLVPPVELANPENQFR	6.64371		0	0	0	0	0
Q13620	Cullin-4B OS=Homo sapiens CUL4B PE=1 SV=4	CUL4B	Q13620	7.37	103.9	913			8	8	1.1	1	1	0	1		QYQIDAAIVR	6.24	5	5	7.19858e+06	6		SSTTVSSFANSKPGSAK;LKHECGAAFTSK;SASVDAEK;ETVEEQASTTER;QICEDHIK	2.58496		0	0	0	0	0			7.78	6	6	3.32424e+07	6		TIDGILLLIER;SATDGNTSTTPPTSAK;QATGIEDGELRR;EVPEYLHHVNK;EATDEELEK;ETVEEQASTTER	6.64371		0	0	0	0	0
Q13347	Eukaryotic translation initiation factor 3 subunit I OS=Homo sapiens EIF3I PE=1 SV=1	EIF3I	Q13347	5.64	36.5	325	K17;K85;K2;K185;K213;K282;K264;K298;K208;K91;K30;K224		6	6	3.69	1	1	3.2352e+06	1		FFHLAFEEEFGR	28.92	6	6	5.08216e+07	6		GHFGPINSVAFHPDGK;MKPILLQGHER;DMTMFVTASK;LFDSTTLEHQK;QINDIQLSR;TFRTERPVNSAALSPNYDHVVLGGGQEAMDVTTTSTR	2.58496		0	0	0	0	0			11.69	3	3	1.52712e+07	3		GHFGPINSVAFHPDGK;LFDSTTLEHQK;MKPILLQGHER	6.64371		0	0	0	0	0
Q16186	Proteasomal ubiquitin receptor ADRM1 OS=Homo sapiens ADRM1 PE=1 SV=2	ADRM1	Q16186	5.07	42.1	407	K34;K395;K21;K398;K83;K397;K97;K42;K386;K62;K390;K379		5	5	3.93	1	1	1.12007e+07	1		SQSAAVTPSSTTSSTR	11.79	5	5	1.8961e+07	5		SQSAAVTPSSTTSSTR;AMQNNAKPEQK;TDQDEEHCR;TDQDEEHCRK;GASNKYLVEFR	2.32193		0	0	0	0	0			5.41	2	2	6.85448e+07	2		SQSAAVTPSSTTSSTR;YLVEFR	6.64371		0	0	0	0	0
P55265-4	Isoform 4 of Double-stranded RNA-specific adenosine deaminase OS=Homo sapiens ADAR	ADAR	P55265-4	8.56	140.7	1269	K800;K486;K638;K708		13	13	1.58	2	2	4.42878e+06	2		DINAVLIDMER;QEAADAALR	7.64	8	8	1.57722e+07	9		DSGKSEESSHYSTEK;EGPAHEPK;LVDQSGPPHEPK;SCSDRAMESTESR;VLIGENEKAER;QMAAEEAMK;MGFTEVTPVTGASLRR;KQGKQEAADAALR	2.16993		0	0	0	0	0			10.56	12	12	6.72827e+07	13		TAESQTPTPSATSFFSGK;DGSAFEDGLRHPFIVNHPK;AMTILLEEAK;HYPVFENPK;VENGQEPVIK;QEAADAALR;SEESSHYSTEK;DSIFEPAK;QMAAEEAMK;AMESTESR;LGNSCEFR;MGFTEVTPVTGASLR	6.64371		0	0	0	0	0
Q12907	Vesicular integral-membrane protein VIP36 OS=Homo sapiens LMAN2 PE=1 SV=1	LMAN2	Q12907	6.95	40.2	356	K126;K300;K303		6	6	3.09	1	1	9.07638e+06	1		DNVDDPTGNFR	14.04	4	4	1.95085e+07	4		NLHGDGIALWYTR;SPKDNVDDPTGNFR;NRDHDTFLAVR;DRLVPGPVFGSK	2		0	0	0	0	0			20.51	5	5	3.55159e+07	7		IEPSVNFLK;DNFHGLAIFLDTYPNDETTER;LFQLMVEHTPDEESIDWTK;NLHGDGIALWYTR;DNVDDPTGNFR	6.64371		0	0	0	0	0
P11169	Solute carrier family 2, facilitated glucose transporter member 3 OS=Homo sapiens SLC2A3 PE=1 SV=1	SLC2A3	P11169	7.2	53.9	496	K477		5	5	2.22	1	1	1.78199e+06	1		AFEGQAHGADR	10.28	4	4	4.5268e+07	4		FLLINRKEEENAK;LWGTQDVSQDIQEMKDESAR;GRTFEDITR;QVTVLELFR	2		0	0	0	0	0			12.1	5	5	4.96366e+07	5		QVTVLELFR;LWGTQDVSQDIQEMKDESAR;TFEDITR;AFEGQAHGADR;DGVMEMNSIEPAK	6.64371		0	0	0	0	0
Q9Y570-4	Isoform 4 of Protein phosphatase methylesterase 1 OS=Homo sapiens PPME1	PPME1	Q9Y570-4	5.85	43.8	400			5	5	2.25	1	1	0	1		LLLLAGVDR	13	3	3	1.76349e+07	4		VKNPEDLSAETMAK;IVALDLR;FQMQVLPQCGHAVHEDAPDKVAEAVATFLIR	2		0	0	0	0	0			10.5	3	3	1.85418e+07	3		LPSRPPLPGSGGSQSGAK;VKNPEDLSAETMAK;DLTIGQMQGK	6.64371		0	0	0	0	0
O95394-4	Isoform 3 of Phosphoacetylglucosamine mutase OS=Homo sapiens PGM3	PGM3	O95394-4	6	62.9	570			9	9	3.86	2	2	9.74218e+06	2		AFVRPSGTEDVVR;VISTTDAER	12.28	7	7	2.8114e+07	8		LNHLCGADFVK;VISTTDAER;TKAEHLDHVMFR;QASCSGDEYR;AFVELTK;ATIEGYYQK;SHQKPPQGMEIK	2		0	0	0	0	0			22.11	8	8	1.35673e+08	10		VYAEADSQESADHLAHEVSLAVFQLAGGIGERPQPGF;VISTTDAER;AFVRPSGTEDVVR;VLIDISEK;IATLISSFLK;SHQKPPQGMEIK;LVDPLGEMLAPSWEEHATCLANAEEQDMQR;AFVELTK	6.64371		0	0	0	0	0
P53618	Coatomer subunit beta OS=Homo sapiens COPB1 PE=1 SV=3	COPB1	P53618	6.05	107.1	953	K943;K534;K771;K786;K501;K107;K913		13	13	1.15	1	1	2.04657e+06	1		VLQDLVMDILR	4.3	3	3	1.08673e+07	3		LVTEMGTYATQSALSSSRPTK;VLQDLVMDILR;EAADPLASK	1.58496		0	0	0	0	0			11.02	7	7	3.24939e+07	9		DLQHPNEFIR;NFEHLIPDAPELIHDFLVNEK;VTVNTNMVDLNDYLQHILK;YEAAGTLVTLSSAPTAIK;KPITDDDVDR;YVALVQEK;RNVTVQPDDPISFMQLTAK	6.64371		0	0	0	0	0
P08559-4	Isoform 4 of Pyruvate dehydrogenase E1 component subunit alpha, somatic form, mitochondrial OS=Homo sapiens PDHA1	PDHA1	P08559-4	8.54	47.5	428			10	10	2.1	1	1	10638077	1		EILAELTGR	7.48	3	3	1.22213e+07	3		GLSVREILAELTGR;FAAAYCR;RMELKADQLYK	1.58496		0	0	0	0	0			29.21	10	10	5.92048e+07	11		EIEDAAQFATADPEPPLEELGYHIYSSDPPFEVR;GPILMELQTYR;EILAELTGR;YGMGTSVER;YHGHSMSDPGVSYR;GGSMHMYAK;LEEGPPVTTVLTREDGLK;SDPIMLLK;LEEGPPVTTVLTR;MVNSNLASVEELK	6.64371		0	0	0	0	0
P51570-2	Isoform 2 of Galactokinase OS=Homo sapiens GALK1	GALK1	P51570-2	6.68	45.3	422			6	6	2.61	1	1	2.77936e+06	1		EVQLEELEAAR	2.84	2	2	1.49168e+07	3		HSLASSEYPVR;HSLASSEYPVRR	1.58496		0	0	0	0	0			16.82	6	6	3.67626e+07	6		AFREEFGAEPELAVSAPGR;DGLVSLLTTSEGADEPQR;LAVLITNSNVR;HSLASSEYPVR;KDGLVSLLTTSEGADEPQR;EVQLEELEAAR	6.64371		0	0	0	0	0
Q96KR1	Zinc finger RNA-binding protein OS=Homo sapiens ZFR PE=1 SV=2	ZFR	Q96KR1	9.04	116.9	1074	K730;K796		4	4	1.21	1	1	1.1978e+06	1		ASQNTSSSNSSTR	4.38	3	3	2.43347e+06	3		GLTTTGNSSLNSTSNTK;ASQNTSSSNSSTR;AGYSQGATQYTQAQQTR	1.58496		0	0	0	0	0			2.05	2	2	5.60801e+06	2		ASQNTSSSNSSTR;QLAVISPEK	6.64371		0	0	0	0	0
P00403	Cytochrome c oxidase subunit 2 OS=Homo sapiens MT-CO2 PE=1 SV=1	MT-CO2	P00403	4.82	25.5	227	K171		2	2	4.41	1	1	7.18612e+06	1		VVLPIEAPIR	7.49	1	1	4.68657e+07	3		LLDVDNRVVLPIEAPIR	1.58496		0	0	0	0	0			13.22	2	2	6.80255e+07	6		VVLPIEAPIR;MMITSQDVLHSWAVPTLGLK	6.64371		0	0	0	0	0
P22695	Cytochrome b-c1 complex subunit 2, mitochondrial OS=Homo sapiens UQCRC2 PE=1 SV=3	UQCRC2	P22695	8.63	48.4	453	K375;K359;K250;K23;K159;K162;K199		7	7	12.58	2	2	3.74152e+06	2		EQNGDSLVHAAFVAESAVAGSAEANAFSVLQHVLGAGPHVK;TIAQGNLSNTDVQAAK	16.56	5	5	1.99059e+07	6		SMAASGNLGHTPFVDEL;RGSNTTSHLHQAVAK;NALANPLYCPDYR;YEDFSNLGTTHLLR;TIAQGNLSNTDVQAAK	1.58496		0	0	0	0	0			18.54	7	7	8.87246e+07	8		YEDFSNLGTTHLLR;GSNTTSHLHQAVAK;TIAQGNLSNTDVQAAK;QVAEQFLNMR;RWEVADLQPQLK;SMAASGNLGHTPFVDEL;RGSNTTSHLHQAVAK	6.64371		0	0	0	0	0
P42166	Lamina-associated polypeptide 2, isoform alpha OS=Homo sapiens TMPO PE=1 SV=2	TMPO	P42166	7.66	75.4	694	K685;K416;K281;K435;K107;K674;K60;K659		10	10	8.5	4	4	5.32069e+06	4		DDLDVTELTNEDLLDQLVK;FQETEFLSPPR;SSTPLPTISSSAENTR;YGVNPGPIVGTTR	13.69	7	3	1.5783e+07	11		SELVANNVTLPAGEQR;SHISDQSPLSSK;SSTPLPTISSSAENTR;SELVANNVTLPAGEQRK;AYEAAASALQIATHTAFVAK;LASTPFKGGTLFGGEVCK;NRPPLPAGTNSK	1.45943		0	0	0	0	0			22.19	8	8	4.70932e+07	10		TVVSHSLTTLGLEVAK;VIEEEWQQVDR;NRPPLPAGTNSK;DIVPFSELGTTPSGGGFFQGISFPEISTRPPLGSTELQAAK;DSGSFVAFQNIPGSELMSSFAK;GDLPREPLVATNLPGR;SELVANNVTLPAGEQR;AYEAAASALQIATHTAFVAK	6.64371		0	0	0	0	0
Q01813	ATP-dependent 6-phosphofructokinase, platelet type OS=Homo sapiens PFKP PE=1 SV=2	PFKP	Q01813	7.55	85.5	784	K747;K139;K400;K736;K287;K395;K567;K289;K625;K156;K459;K666;K765;K455;K25;K486;K480;K688		12	9	2.93	2	2	3.01317e+06	2		MLAIYDGFDGFAK;SFAGNLNTYK	5.74	4	3	7.12306e+06	5		IIEVVDAIMTTAQSHQR;VGIADGHR;SFAGNLNTYKR;TFVLEVMGR	1.32193		0	0	0	0	0			9.44	6	5	4.55564e+07	6		GGTPSAFDR;VGIADGHR;NVIFQPVAELK;ELVVTQLGYDTR;IIEVVDAIMTTAQSHQR;NVLGHMQQGGAPSPFDR	6.64371		0	0	0	0	0
O75976	Carboxypeptidase D OS=Homo sapiens CPD PE=1 SV=2	CPD	O75976	6.05	152.8	1380	K1379		7	7	1.96	2	2	9.48739e+06	2		GASSSTNDASDPTTK;IVIVPSLNPDGR	3.48	4	4	1.27466e+07	5		NFGTDPEVTDLVHNTR;TSDDEVFK;YIGNMHGNEVVGR;QHHDEYEDEIR	1.32193		0	0	0	0	0			3.48	4	4	2.59437e+07	4		GASSSTNDASDPTTK;AIIENLIQK;IVIVPSLNPDGR;SQEGDSISVIGR	6.64371		0	0	0	0	0
Q16891	MICOS complex subunit MIC60 OS=Homo sapiens IMMT PE=1 SV=1	IMMT	Q16891	6.48	83.6	758			13	13	4.49	2	2	6.35243e+06	2		GIEQAVQSHAVAEEEAR;VQEQELKSEFEQNLSEK	8.18	5	5	1.84229e+07	5		QHITLALEK;RAFDSAVAK;QAAAHTDHLRDVLR;VQEQELKSEFEQNLSEK;AAMDNSEIAGEKK	1.32193		0	0	0	0	0			13.85	9	9	8.9076e+07	9		AVDEAADALLK;AAMDNSEIAGEK;ELDSITPEVLPGWK;LRGIEQAVQSHAVAEEEARK;SEFEQNLSEK;TSSAETPTIPLGSAVEAIK;SEIQAEQDR;GIEQAVQSHAVAEEEARK;QAAAHTDHLR	6.64371		0	0	0	0	0
Q13148	TAR DNA-binding protein 43 OS=Homo sapiens TARDBP PE=1 SV=1	TARDBP	Q13148	6.19	44.7	414	K102;K114;K140;K263;K145;K95;K176;K160;K192;K121;K181		8	8	10.87	3	3	10381395	3		AFAFVTFADDQIAQSLCGEDLIIK;FTEYETQVK;TSDLIVLGLPWK	11.11	5	5	1.85275e+07	7		FGGNPGGFGNQGGFGNSR;KMDETDASSAVK;RKMDETDASSAVK;GISVHISNAEPK;SGRFGGNPGGFGNQGGFGNSR	1.22239		0	0	0	0	0			15.22	5	5	5.79313e+07	10		LVEGILHAPDAGWGNLVYVVNYPK;KMDETDASSAVK;RKMDETDASSAVK;QSQDEPLR;FGGNPGGFGNQGGFGNSR	6.64371		0	0	0	0	0
Q92598-4	Isoform 4 of Heat shock protein 105 kDa OS=Homo sapiens HSPH1	HSPH1	Q92598-4	5.72	97.4	860			12	10	4.53	3	1	3.14556e+06	3		DISTTLNADEAVAR;GCALQCAILSPAFK;QDLPSLDEKPR	9.42	6	6	2.79711e+07	7		IGRFVVQNVSAQKDGEK;QAYVDKLEELMK;MFEELGQR;VLGTAFDPFLGGK;NQQITHANNTVSNFK;ELNNTCEPVVTQPKPK	1.22239		0	0	0	0	0			18.14	11	10	1.13018e+08	18		FVVQNVSAQK;VRFQEAEERPK;ENLSYDLVPLKNGGVGIK;QAYVDKLEELMK;NQQITHANNTVSNFK;LLTETEDWLYEEGEDQAK;GCALQCAILSPAFK;ETAENSLK;VLGTAFDPFLGGK;RGPFELEAFYSDPQGVPYPEAK;IEVPLYSLLEQTHLK	6.64371		0	0	0	0	0
P31930	Cytochrome b-c1 complex subunit 1, mitochondrial OS=Homo sapiens UQCRC1 PE=1 SV=3	UQCRC1	P31930	6.37	52.6	480	K225		8	8	7.71	3	2	1.5288e+07	3		FTGSEIR;IAEVDASVVR;MVLAAAGGVEHQQLLDLAQK	16.25	7	6	3.084e+07	7		YIYDQCPAVAGYGPIEQLPDYNRIR;NRPGSALEK;FTGSEIR;IAEVDASVVREICSK;IAEVDASVVR;EMQENDASMR;LCTSATESEVAR	1.22239		0	0	0	0	0			25.63	8	8	1.10451e+08	18		NRPGSALEK;ADLTEYLSTHYK;EMQENDASMR;DVVFNYLHATAFQGTPLAQAVEGPSENVR;NNGAGYFLEHLAFK;NALVSHLDGTTPVCEDIGR;IAEVDASVVR;MVLAAAGGVEHQQLLDLAQK	6.64371		0	0	0	0	0
Q9H9B4	Sideroflexin-1 OS=Homo sapiens SFXN1 PE=1 SV=4	SFXN1	Q9H9B4	9.07	35.6	322	K305;K86;K223;K202;K72		11	11	9.94	2	2	7.75105e+06	3		FVPFAAVAAANCINIPLMR;NILLTNEQLESAR	26.4	7	7	5.00465e+07	7		YIYDSAFHPDTGEK;ANHFFTVTDPR;WDQSTFLGR;QAITQVVVSR;FVPFAAVAAANCINIPLMR;IQESHPELR;NILLTNEQLESAR	1.22239		0	0	0	0	0			43.17	11	11	9.29837e+07	11		SGDAPLTVNELGTAYVSATTGAVATALGLNALTK;LGESANAAK;ANHFFTVTDPR;QGIVPPGLTENELWR;IQESHPELR;SSMSVTSLEAELQAK;NILLTNEQLESAR;NILLTNEQLESARK;YIYDSAFHPDTGEK;HVSPLIGR;QAITQVVVSR	6.64371		0	0	0	0	0
Q02978	Mitochondrial 2-oxoglutarate/malate carrier protein OS=Homo sapiens SLC25A11 PE=1 SV=3	SLC25A11	Q02978	9.91	34	314	K162;K57;K62;K73		6	6	7.01	1	1	0	1		FLFGGLAGMGATVFVQPLDLVK	7.64	2	2	3.7977e+06	2		QATYTTTR;AVVVNAAQLASYSQSK	1		0	0	0	0	0			24.2	6	6	3.86264e+07	6		MQLSGEGAK;NVFNALIR;GIYTGLSAGLLR;AVVVNAAQLASYSQSK;LGPHTVLTFIFLEQMNK;LTGADGTPPGFLLK	6.64371		0	0	0	0	0
P43246	DNA mismatch repair protein Msh2 OS=Homo sapiens MSH2 PE=1 SV=1	MSH2	P43246	5.77	104.7	934	K567;K565;K882;K249;K871;K332;K73;K555		6	6	2.78	2	2	2.98456e+06	2		LNLVEAFVEDAELR;QVGVGYVDSIQR	6.32	4	4	8.93707e+06	4		NKTEYEEAQDAIVK;ALNLFQGSVEDTTGSQSLAALLNK;HVIECAK;FFQGMPEKPTTTVR	1		0	0	0	0	0			5.14	3	3	1.41503e+07	4		LYQGINQLPNVIQALEK;LNLVEAFVEDAELR;GVSTFMAEMLETASILR	6.64371		0	0	0	0	0
P35606	Coatomer subunit beta' OS=Homo sapiens COPB2 PE=1 SV=2	COPB2	P35606	5.27	102.4	906	K608;K168;K822;K386;K783;K724;K346;K328;K318		9	9	4.53	2	2	7.77107e+06	2		HSEVQQANLK;VLAAQETHEGVTEDGIEDAFEVLGEIQEIVK	4.53	4	4	1.34531e+07	4		QLAELAISK;VHMFEAHSDYIR;TFEVCDLPVR;HSEVQQANLK	1		0	0	0	0	0			13.58	8	8	4.42587e+07	9		QLAELAISK;EAFVVEEWVK;GSNNVALGYDEGSIIVK;SFGSAQEFAWAHDSSEYAIR;HSEVQQANLK;AAESLADPTEYENLFPGLK;VLAAQETHEGVTEDGIEDAFEVLGEIQEIVK;VAHFLEK	6.64371		0	0	0	0	0
P63010-2	Isoform 2 of AP-2 complex subunit beta OS=Homo sapiens AP2B1	AP2B1	P63010-2	5.34	105.6	951	K117;K272;K733;K335;K892;K931;K538		11	8	0	0	0	0	0			6.41	5	4	2.02644e+07	5		RPEILKQEIK;LAPPLVTLLSGEPEVQYVALR;EAQSICER;LLSTDPVTAK;ECHLNADTVSSK	6.64371		0.84	1	1	0	1		KGEIFELK	10.3	7	5	3.19978e+07	9		ITEYLCEPLRK;KPSETQELVQQVLSLATQDSDNPDLR;VIAAMTVGK;ECHLNADTVSSK;LLSTDPVTAK;KGEIFELK;KLAPPLVTLLSGEPEVQYVALR	3.16993		0.84	1	1	0	1		KGEIFELK
O00487	26S proteasome non-ATPase regulatory subunit 14 OS=Homo sapiens PSMD14 PE=1 SV=1	PSMD14	O00487	6.52	34.6	310	K273;K277;K43;K152;K186;K154;K222;K253;K257;K246;K264;K215;K94;K209		11	11	0	0	0	0	0			12.58	4	4	2.68218e+07	5		GKVVIDAFR;AVEEEDKMTPEQLAIK;HNESVVK;EMLELAK	6.64371		2.26	1	1	2.5005e+07	1		HNESVVK	49.68	11	11	1.46347e+08	16		LGGGMPGLGQGPPTDAPAVDTAEQVYISSLALLK;HNESVVK;AGVPMEVMGLMLGEFVDDYTVR;AVEEEDKMTPEQLAIK;VVIDAFR;AVAVVVDPIQSVK;EMLELAK;NVGKQDPK;MTPEQLAIK;VIDVFAMPQSGTGVSVEAVDPVFQAK;LINANMMVLGHEPR	4		2.26	1	1	2.5005e+07	1		HNESVVK
Q6P2E9	Enhancer of mRNA-decapping protein 4 OS=Homo sapiens EDC4 PE=1 SV=1	EDC4	Q6P2E9	5.86	151.6	1401	K1157		12	12	0	0	0	0	0			2.14	2	2	2.26395e+07	2		IVELPAPADFLSLSSETKPK;SKNLTDAIAR	6.64371		1.28	1	1	7.31544e+06	1		LCTQLEGLQSTVTGHVER	6.35	5	5	2.2591e+07	10		VISVSTSER;GLVSTLQSATEQMAATVAGSVR;GGQLQEQLTQQLSQALSSAVAGR;IVELPAPADFLSLSSETKPK;LGTQEYLQQLESHMK	3.32193		1.28	1	1	7.31544e+06	1		LCTQLEGLQSTVTGHVER
Q8N766	ER membrane protein complex subunit 1 OS=Homo sapiens EMC1 PE=1 SV=1	EMC1	Q8N766	7.66	111.7	993	K517;K359;K648;K734;K344		15	15	0	0	0	0	0			8.16	7	7	2.59894e+07	7		TFIGIFLIDGVTGR;SSEHVHSQGR;TTAHFPHPPQCTLLVK;RSSEHVHSQGR;VLPTQPNPVDASR;TVAAVMACR;QIPLQSLDLEFGSGFQPR	6.64371		0.91	1	1	6.04387e+06	1		NVIAALNSR	20.54	15	15	4.66881e+07	21		TFIGIFLIDGVTGR;SSEHVHSQGR;SLQTLALETEWELR;NEINIDTLAR;VTAFPATR;HLLIGLPSGAILSLPK;IIHSSVQKK;ALVQTEDHLLLFLQQLAGK;RSSEHVHSQGR;VLPTQPNPVDASR;NFPQTALVSFATTGEK;SLNPNLLAVVTESTDAHHER;ESGMSSLYVFNPIFGK;QLHELAPSIFFYLVDAEQGR;QIPLQSLDLEFGSGFQPR	4.39232		0.91	1	1	6.04387e+06	1		NVIAALNSR
Q8N163	Cell cycle and apoptosis regulator protein 2 OS=Homo sapiens CCAR2 PE=1 SV=2	CCAR2	Q8N163	5.22	102.8	923			9	9	0	0	0	0	0			6.72	5	5	1.29538e+07	5		IQVSSEKEAAPDAGAEPITADSDPAYSSK;EAAPDAGAEPITADSDPAYSSK;VQTLSNQPLLK;STKPGAAPTEHK;TLAAEMQELR	6.64371		1.95	1	1	5.75772e+06	1		ALVSHNGSLINVGSLLQR	15.17	9	9	3.84682e+07	9		MLLSLPEK;FSATEVTNK;STKPGAAPTEHK;EAAPDAGAEPITADSDPAYSSK;FAEFQYLQPGPPR;ALVSHNGSLINVGSLLQR;AAEAAPPTQEAQGETEPTEQAPDALEQAADTSR;SPAPPLLHVAALGQK;TLAAEMQELR	3.16993		1.95	1	1	5.75772e+06	1		ALVSHNGSLINVGSLLQR
Q9UL25	Ras-related protein Rab-21 OS=Homo sapiens RAB21 PE=1 SV=3	RAB21	Q9UL25	7.94	24.3	225	K157;K109		8	8	0	0	0	0	0			12.44	3	3	1.70937e+07	3		HYHTSAK;GIEELFLDLCK;MIETAQVDER	6.64371		8.44	1	1	5.244e+06	1		ERHVSIQEAESYAESVGAK	36	8	8	2.56365e+07	11		FHALGPIYYR;AKGNGSSQPGTAR;VVLLGEGCVGK;MIETAQVDER;ERHVSIQEAESYAESVGAK;HYHTSAK;GNGSSQPGTAR;GIEELFLDLCK	3.45943		8.44	1	1	5.244e+06	1		ERHVSIQEAESYAESVGAK
Q08J23	tRNA (cytosine(34)-C(5))-methyltransferase OS=Homo sapiens NSUN2 PE=1 SV=2	NSUN2	Q08J23	6.77	86.4	767	K577;K654;K511;K579;K650;K46;K640;K356;K628;K144;K365;K95;K692;K28		15	15	0	0	0	0	0			4.04	3	3	1.91757e+07	3		LSSETYSQAK;GAEQLAEGGR;ILDMCAAPGSK	6.64371		2.61	2	2	7.69396e+06	2		LSSETYSQAK;IITVSMEDVK	23.08	15	15	8.78109e+07	16		EILFYDR;IITVSMEDVK;LQQQQRPEDAEDGAEGGGK;LSSETYSQAK;ILLTQENPFFR;IVPEGEWGQFMDALREPLPATLR;WTTLNSLQLHGLQLR;KLSSETYSQAK;ELEDLEVDGQK;DGQWFTDWDAVPHSR;LFEHYYQELK;LAQEGIYTLYPFINSR;SEGALELADVSNELPGLK;GAEQLAEGGR;RLQQQQRPEDAEDGAEGGGK	3		2.61	2	2	7.69396e+06	2		LSSETYSQAK;IITVSMEDVK
Q9UHD1	Cysteine and histidine-rich domain-containing protein 1 OS=Homo sapiens CHORDC1 PE=1 SV=2	CHORDC1	Q9UHD1	7.87	37.5	332			11	11	0	0	0	0	0			26.81	6	6	5.69463e+07	7		SYVTMTATK;LSSGNEENKKEEDNDEIK;FQEHIIQAPKPVEAIKRPSPDEPMTNLELK;FQEHIIQAPKPVEAIK;GRHNSEKPPEPVKPEVK;TSDFNTFLAQEGCTK	6.64371		9.94	2	2	1.9994e+07	2		TSDFNTFLAQEGCTK;LSSGNEENKKEEDNDEIK	42.17	11	11	1.40442e+08	16		TSDFNTFLAQEGCTK;RSYVTMTATK;FQEHIIQAPKPVEAIK;TTDFSDFLSIVGCTK;NSLPELSR;GRHNSEKPPEPVKPEVK;AEPMQWASLELPAAK;RPSPDEPMTNLELK;IGTSCKNGGCSK;HNSEKPPEPVKPEVK;LSSGNEENKKEEDNDEIK	3		9.94	2	2	1.9994e+07	2		TSDFNTFLAQEGCTK;LSSGNEENKKEEDNDEIK
P24752	Acetyl-CoA acetyltransferase, mitochondrial OS=Homo sapiens ACAT1 PE=1 SV=1	ACAT1	P24752	8.85	45.2	427	K174;K181		15	15	3.04	1	1	1.13991e+07	1		FGNEVIPVTVTVK	28.1	7	7	1.73384e+07	8		GSTPYGGVKLEDLIVK;GQPDVVVKEDEEYK;IHMGSCAENTAKK;VNINGGAVSLGHPIGMSGAR;AAWEAGKFGNEVIPVTVTVK;KLNIARNEQDAYAINSYTR;QAVLGAGLPISTPCTTINK	3		2.81	1	1	0	1		LGSIAIQGAIEK	37.7	10	10	1.0072e+08	21		VNINGGAVSLGHPIGMSGAR;IHMGSCAENTAK;ENGTVTAANASTLNDGAAALVLMTADAAK;EAYMGNVLQGGEGQAPTR;QAVLGAGLPISTPCTTINK;TPIGSFLGSLSLLPATK;GSTPYGGVKLEDLIVK;LGSIAIQGAIEK;EVVIVSATR;DGLTDVYNK	4.39232		2.81	1	1	0	1		LGSIAIQGAIEK
P58107	Epiplakin OS=Homo sapiens EPPK1 PE=1 SV=2	EPPK1	P58107	5.6	555.3	5090	K2833;K97;K680;K574		28	24	1.87	1	1	0	1		QVSASELHTSGILGPETLR	16.68	16	15	4.79469e+07	20		GSAVHQLSEELR;AVPVWDVLASGYVSR;DATMEVQR;RQEQTLRDATMEVQR;YRAGTLTVEELGATLTSLLAQAQAQAR;MSIYQAMWK;EGQGEGETQEAAAAAAAAR;VIEETEER;AVTGYTDPYTGQQISLFQAMQK;APGSGLALLPLKITFR;SQREGQGEGETQEAAAATAAAR;AGTLTVEELGATLTSLLAQAQAQAR;VLADPSDDTK;SQREGQGEGETQEAAAAAAAAR;RDELLAQHAAGALGLPDLVAVLTR;RQEQTLR	4.32193		6.25	3	2	7.9698e+06	3		GVLRPGTALVLLEAQAATGFVIDPVR;VLADPSDDTK;RYLEGTSCIAGVLVPAK	32.97	24	1	4.09947e+07	39		GYFDEEMNR;AGTLTVEELGATLTSLLAQAQAQAR;RLTAIIEEAEEAPGARPQLQDAWR;GFFDPNTHENLTYLQLLQR;AVTGYTDPYTGQQISLFQAMQK;LSVEEAVAAGVVGGEIQEK;VIEETEER;GFFDPNTHENLTYVQLLR;RDELLAQHAAGALGLPDLVAVLTR;QVSASELHTSGILGPETLR;VLADPSDDTK;LAAVDVSAR;VTPGSGALQGQSVSVWELLFYR;AAREELLAEFGSGTLDLPALTR;TLQEVTEMDSVKR;GFFDPNTHENLTYLQLLER;AVPVWDVLASGYVSR;GSAVHQLSEELR;EGQGEGETQEAAAATAAAR;LLEAQIATGGVIDPVHSHR;VPVDVAYR;EGQGEGETQEAAAAAAAAR;LTA…	3.70044		6.25	3	2	7.9698e+06	3		GVLRPGTALVLLEAQAATGFVIDPVR;VLADPSDDTK;RYLEGTSCIAGVLVPAK
Q10567	AP-1 complex subunit beta-1 OS=Homo sapiens AP1B1 PE=1 SV=2	AP1B1	Q10567	5.06	104.6	949	K272;K335		7	4	0	0	0	0	0			2.11	2	1	4.19262e+06	2		EAQSICER;DCPLNAEAASSK	6.64371		0.84	1	1	0	1		KGEIFELK	4.21	3	1	4.69191e+06	4		KGEIFELK;ITEYLCEPLRK;LAPPLVTLLSAEPELQYVALR	2		0.84	1	1	0	1		KGEIFELK
Q6P9B6	TLD domain-containing protein 1 OS=Homo sapiens TLDC1 PE=1 SV=2	TLDC1	Q6P9B6	6.24	51	456	K153;K122		5	5	0	0	0	0	0			10.75	3	3	1.98043e+07	4		ALQNHVGEALPPEMVTR;SILDADPEAQALLEISGHSR;MISATEGPVKAR	6.64371		1.75	1	1	1.50635e+07	1		EAPGPNPR	12.5	4	4	2.89588e+07	5		VQVLAAQLLSDMK;SILDADPEAQALLEISGHSR;FTEDLVGSVVHVLSHR;EAPGPNPR	2.32193		1.75	1	1	1.50635e+07	1		EAPGPNPR
O43324	Eukaryotic translation elongation factor 1 epsilon-1 OS=Homo sapiens EEF1E1 PE=1 SV=1	EEF1E1	O43324	8.54	19.8	174	K53;K57;K12;K88		4	4	0	0	0	0	0			27.01	3	3	1.07429e+07	5		QANKEYLLGSTAEEK;YSAQGER;QIPVLQTNNGPSLTGLTTIAAHLVK	6.64371		14.37	1	1	5.32123e+06	2		QIPVLQTNNGPSLTGLTTIAAHLVK	31.61	4	4	4.63173e+07	11		VTQVDGHSSK;QIPVLQTNNGPSLTGLTTIAAHLVK;EYLLGSTAEEK;DLNSYLEDK	2.45943		14.37	1	1	5.32123e+06	2		QIPVLQTNNGPSLTGLTTIAAHLVK
Q14181	DNA polymerase alpha subunit B OS=Homo sapiens POLA2 PE=1 SV=2	POLA2	Q14181	5.24	65.9	598	K564;K212;K500;K160;K72;K268		4	4	0	0	0	0	0			10.03	4	4	2.1685e+07	6		HSTCKDSGHAGAR;VGLTSEILNSFEHEFLSK;SPHQLLSPSSFSPSATPSQK;GGAGNISLK	6.64371		3.01	1	1	5.7864e+06	1		VGLTSEILNSFEHEFLSK	10.54	3	3	3.14489e+07	6		SVILEGDREHSSGAQIPVDLSELK;EYSLFPGQVVIMEGINTTGRK;VGLTSEILNSFEHEFLSK	2.58496		3.01	1	1	5.7864e+06	1		VGLTSEILNSFEHEFLSK
P46063	ATP-dependent DNA helicase Q1 OS=Homo sapiens RECQL PE=1 SV=3	RECQL	P46063	7.88	73.4	649	K38;K47;K91		10	10	0	0	0	0	0			5.24	3	3	2.19891e+07	3		QAEELNEK;ANLLNNEAHAITMQVTK;FVIHHSMSK	6.64371		3.85	2	2	3.84713e+06	2		DILQNVFKLEK;AESSQTCHSEQGDK	16.49	8	8	4.63599e+07	10		AANMLQQSGSK;FVIHHSMSK;WSANEIQVVVATVAFGMGIDKPDVR;QAEELNEK;EVFLVMPTGGGK;ANLLNNEAHAITMQVTK;DILQNVFKLEK;AESSQTCHSEQGDK	2.32193		3.85	2	2	3.84713e+06	2		DILQNVFKLEK;AESSQTCHSEQGDK
P54886	Delta-1-pyrroline-5-carboxylate synthase OS=Homo sapiens ALDH18A1 PE=1 SV=2	ALDH18A1	P54886	7.12	87.2	795			16	16	1.51	1	1	2.80344e+06	1		TPLFDQIIDMLR	9.31	5	5	1.76553e+07	6		GPVGLEGLLTTK;LASIVEQVSVLQNQGR;NLNGTLHELLR;QIAASSQDSVGR;VGTFFSEVKPAGPTVEQQGEMAR	2.58496		1.13	1	1	0	1		LNSLAIGLR	27.55	16	16	91359552	27		AEIIHHLADLLTDQRDEILLANKK;TDLLIVLSDVEGLFDSPPGSDDAK;VGTFFSEVKPAGPTVEQQGEMAR;LRHEILLSQSVR;TPLFDQIIDMLR;LASIVEQVSVLQNQGR;DLEEAEGR;NLNGTLHELLR;QALHSGQNQLK;GPVGLEGLLTTK;MLATLEPEQR;VSGHVITDIVEGK;LIDIFYPGDQQSVTFGTK;DNDSLAAR;LNSLAIGLR;MIDLIIPR	4.75489		1.13	1	1	0	1		LNSLAIGLR
Q96AB3-2	Isoform 2 of Isochorismatase domain-containing protein 2, mitochondrial OS=Homo sapiens ISOC2	ISOC2	Q96AB3-2	7.77	24.1	221	K201;K26		4	4	0	0	0	0	0			17.19	2	2	3.58923e+07	4		LIKEPAPDSGLLGLFQGQNSLLH;HNIAYFPQIVSVAAR	6.64371		9.05	1	1	1.14149e+07	2		EPAPDSGLLGLFQGQNSLLH	37.1	4	4	3.39072e+07	11		QSGAFLSTSEGLILQLVGDAVHPQFK;LLEVPVMLTEQYPQGLGPTVPELGTEGLRPLAK;LIKEPAPDSGLLGLFQGQNSLLH;EPAPDSGLLGLFQGQNSLLH	2.45943		9.05	1	1	1.14149e+07	2		EPAPDSGLLGLFQGQNSLLH
O75534-4	Isoform 4 of Cold shock domain-containing protein E1 OS=Homo sapiens CSDE1	CSDE1	O75534-4	6.52	93.7	844			8	8	0	0	0	0	0			3.91	3	3	1.13105e+07	3		GTVSFHSHSDHR;EATFSNPK;GPDNSMGFGAERK	6.64371		2.49	2	2	1.59394e+07	2		EATFSNPK;DNFGFIETANHDK	11.14	8	8	4.28262e+07	9		NITLDDASAPR;DNFGFIETANHDK;VDFVIPK;EATFSNPK;EAFGFIERGDVVK;GTVSFHSHSDHR;SKVTLLEGDHVR;ATNIEVLSNTFQFTNEAR	2.16993		2.49	2	2	1.59394e+07	2		EATFSNPK;DNFGFIETANHDK
E9PI68	Signal peptidase complex subunit 2 OS=Homo sapiens SPCS2 PE=1 SV=1	SPCS2	E9PI68	8.79	28.5	257			4	4	0	0	0	0	0			12.06	2	2	1.50628e+07	2		NSLDDSAKK;SGGSGGCSGAGGASNCGTGSGR	6.64371		8.56	1	1	3.00146e+06	1		SGGSGGCSGAGGASNCGTGSGR	21.79	4	4	3.16972e+07	5		SGGSGGCSGAGGASNCGTGSGR;FFDHSGTLVMDAYEPEISR;IDDKPVK;NSLDDSAK	2.32193		8.56	1	1	3.00146e+06	1		SGGSGGCSGAGGASNCGTGSGR
Q5VWC4	26S proteasome non-ATPase regulatory subunit 4 OS=Homo sapiens PSMD4 PE=1 SV=1	PSMD4	Q5VWC4	4.81	41.1	380	K81;K368;K83;K126;K40;K122;K135;K74		12	12	16.05	4	4	2.66421e+07	4		IIAFVGSPVEDNEKDLVK;LQAQQDAVNIVCHSK;LTAFVNTLNGK;VNVDIINFGEEEVNTEK	35	12	12	1.92869e+08	24		IIAFVGSPVEDNEKDLVK;LQAQQDAVNIVCHSK;QRQEEEAR;VSMEEQR;MTISQQEFGR;VNVDIINFGEEEVNTEK;TRSNPENNVGLITLANDCEVLTTLTPDTGR;SNPENNVGLITLANDCEVLTTLTPDTGR;NAMGSLASQATK;NGDFLPTR;IIAFVGSPVEDNEK;ITFCTGIR	2.58496		17.11	5	5	3.13239e+07	6		IIAFVGSPVEDNEK;VNVDIINFGEEEVNTEK;VSMEEQR;NAMGSLASQATK;LQAQQDAVNIVCHSK	26.84	9	9	2.73763e+08	18		MTISQQEFGR;LTAFVNTLNGK;VSMEEQR;VNVDIINFGEEEVNTEK;LQAQQDAVNIVCHSK;QRQEEEAR;IIAFVGSPVEDNEK;ITFCTGIR;NAMGSLASQATK	1.58496		0	0	0	0	0
Q8TAT6-2	Isoform 2 of Nuclear protein localization protein 4 homolog OS=Homo sapiens NPLOC4	NPLOC4	Q8TAT6-2	6.68	69.4	617	K68;K307;K427;K116;K260;K431;K544;K413;K62;K243;K302		5	5	0	0	0	0	0			6.16	3	3	9.89791e+06	4		LSPDGHFGSK;VFGAPNVVEDEIDQYLSK;TGEITASSNK	6.64371		4.54	2	2	1.2114e+07	2		VFGAPNVVEDEIDQYLSK;TGEITASSNK	4.54	2	2	7.3331e+07	4		VFGAPNVVEDEIDQYLSK;TGEITASSNK	1		4.54	2	2	1.2114e+07	2		VFGAPNVVEDEIDQYLSK;TGEITASSNK
O00629	Importin subunit alpha-3 OS=Homo sapiens KPNA4 PE=1 SV=1	KPNA4	O00629	4.96	57.9	521	K97;K386		8	6	0	0	0	0	0			15.55	5	5	8.84353e+06	8		SGILPILVHCLER;DAQVVQVVLDGLSNILK;EAAWAISNLTISGR;NKRDEHLLK;LLHSPHQNVCEQAVWALGNIIGDGPQCR	6.64371		12.28	3	3	3.07489e+07	5		MAEDEAETIGNLIEECGGLEK;IEQLQNHENEDIYK;VQNTSLEAIVQNASSDNQGIQLSAVQAAR	22.07	5	5	8.13355e+07	11		DAQVVQVVLDGLSNILK;VQNTSLEAIVQNASSDNQGIQLSAVQAAR;IEQLQNHENEDIYK;AVGNIVTGTDEQTQVVLNCDALSHFPALLTHPK;DQVAYLIQQNVIPPFCNLLTVK	1.1375		12.28	3	3	3.07489e+07	5		MAEDEAETIGNLIEECGGLEK;IEQLQNHENEDIYK;VQNTSLEAIVQNASSDNQGIQLSAVQAAR
Q92530	Proteasome inhibitor PI31 subunit OS=Homo sapiens PSMF1 PE=1 SV=2	PSMF1	Q92530	5.74	29.8	271	K125;K148		4	4	0	0	0	0	0			17.34	3	3	1.74111e+07	3		TYKNSEELR;IVSGIITPIHEQWEK;ALIDPSSGLPNRLPPGAVPPGAR	6.64371		14.02	2	2	3.44998e+07	2		IVSGIITPIHEQWEK;ALIDPSSGLPNRLPPGAVPPGAR	14.02	2	2	1.12464e+08	4		ALIDPSSGLPNRLPPGAVPPGAR;IVSGIITPIHEQWEK	1		14.02	2	2	3.44998e+07	2		IVSGIITPIHEQWEK;ALIDPSSGLPNRLPPGAVPPGAR
P39656	Dolichyl-diphosphooligosaccharide--protein glycosyltransferase 48 kDa subunit OS=Homo sapiens DDOST PE=1 SV=4	DDOST	P39656	6.55	50.8	456	K189;K77;K182;K391;K301		9	9	3.29	1	1	1.09126e+07	1		WVPFDGDDIQLEFVR	27.19	9	9	6.38862e+07	13		SSLNPILFR;ETHSLFFR;VGPVSHHR;NTLLIAGLQAR;TAVIDHHNYDISDLGQHTLIVADTENLLK;TAVIDHHNYDISDLGQHTLIVADTENLLKAPTIVGK;TLVLLDNLNVRETHSLFFR;TLVLLDNLNVR;GVGMVADPDNPLVLDILTGSSTSYSFFPDKPITQYPHAVGK	3.70044		1.97	1	1	9.02433e+06	1		SSLNPILFR	23.25	7	7	1.50999e+08	8		SSLNPILFR;VGPVSHHR;NTLLIAGLQAR;TLVLLDNLNVR;GVGMVADPDNPLVLDILTGSSTSYSFFPDKPITQYPHAVGK;TADDPSLSLIK;WVPFDGDDIQLEFVR	3		1.97	1	1	9.02433e+06	1		SSLNPILFR
Q99460	26S proteasome non-ATPase regulatory subunit 1 OS=Homo sapiens PSMD1 PE=1 SV=2	PSMD1	Q99460	5.39	105.8	953	K136;K292;K20;K310;K124		18	18	11.23	8	8	1.46599e+07	8		AAVESLGFILFR;DSDSMETEEK;NAQAIEDMVGYAQETQHEK;QAIGIALETR;QCVENADLPEGEK;QDVYDLLK;TNLYQDDAVTGEAAGLALGLVMLGSK;TPEASPEPK	19.62	13	13	4.6683e+07	14		AAVESLGFILFR;RLLHVAVSDVNDDVRR;TPEQCPSVVSLLSESYNPHVR;NAQAIEDMVGYAQETQHEK;TPEASPEPKDQTLK;MITSAAGIISLLDEDEPQLK;QDVYDLLK;YQPFKPLSIGGIIILK;LLHVAVSDVNDDVRR;KKEPEPNFQLLDNPAR;VSTAVLSITAK;QCVENADLPEGEK;QGALIASALIMIQQTEITCPK	0.807355		0.94	1	1	1.12968e+07	1		TPEASPEPK	12.59	8	8	3.50654e+07	12		MITSAAGIISLLDEDEPQLK;NAQAIEDMVGYAQETQHEK;AAVESLGFILFR;TPEASPEPK;QCVENADLPEGEK;QFAALVASK;LLHVAVSDVNDDVRR;TVGTPIASVPGSTNTGTVPGSEK	3.58496		0.94	1	1	1.12968e+07	1		TPEASPEPK
P55060	Exportin-2 OS=Homo sapiens CSE1L PE=1 SV=3	CSE1L	P55060	5.77	110.3	971	K346		20	20	11.74	6	6	1.35083e+07	8		AADEEAFEDNSEEYIRR;DAAIYLVTSLASK;FFEGPVTGIFSGYVNSMLQEYAK;FLESVEGNQNYPLLLLTLLEK;HGITQANELVNLTEFFVNHILPDLK;NLFEDQNTLTSICEK	12.15	10	10	3.85623e+07	17	Acetyl [N-Term]	EHDPVGQMVNNPK;MELSDANLQTLTEYLKK;NLFEDQNTLTSICEK;MELSDANLQTLTEYLK;IHLAQSLHK;MFGMVLEK;LLQTDDEEEAGLLELLK;KICAVGITK;IVEDEPNKICEADR;ANIVHLMLSSPEQIQK	1.08746		2.88	2	2	1.0846e+07	2		LLQTDDEEEAGLLELLK;SANVNEFPVLK	27.81	20	20	1.09781e+08	23	Acetyl [N-Term]	MELSDANLQTLTEYLK;DLEGSDIDTR;NLFEDQNTLTSICEK;EHDPVGQMVNNPK;FLESVEGNQNYPLLLLTLLEK;AADEEAFEDNSEEYIR;SANVNEFPVLK;HGITQANELVNLTEFFVNHILPDLK;FQSGDFHVINGVLR;LLQTDDEEEAGLLELLK;VCASVTFK;IHLAQSLHK;MFGMVLEK;GSNTIASAAADK;IIIPEIQK;EHLLVSIPLLINHLQAESIVVHTYAAHALER;ANIVHLMLSSPEQIQK;GSNTIASAAADKIPGLLGVFQK;AADEEAFEDNSEEYIRR;TLDPDPAIR	3.52356		2.88	2	2	1.0846e+07	2		LLQTDDEEEAGLLELLK;SANVNEFPVLK
P42285	Superkiller viralicidic activity 2-like 2 OS=Homo sapiens SKIV2L2 PE=1 SV=3	SKIV2L2	P42285	6.52	117.7	1042	K358;K761;K614;K1022;K417;K873;K587;K192		9	9	0.77	1	1	4.84617e+06	1		VIFTSPIK	1.54	2	2	9.51732e+06	3		SFYQFQHYR;QMQECAK	1.58496		0.77	1	1	0	1		VIFTSPIK	12.09	9	9	4.76849e+07	10		NSEEQYNK;LDFNTDEEK;LTEQLAGPLR;GEMQVVPVLVHLLSAISSVR;SNVKPNSGELDPLYVVEVLLR;RFPDGIPLLDPIDDMGIQDQGLK;EYPFILDAFQR;LQSESTNNGK;DVDFEGTDEPIFGK	3.32193		0.77	1	1	0	1		VIFTSPIK
Q14566	DNA replication licensing factor MCM6 OS=Homo sapiens MCM6 PE=1 SV=1	MCM6	Q14566	5.41	92.8	821	K205;K611;K517;K744;K654;K173;K197;K313;K108;K796;K588;K407;K643;K326;K775;K733;K599;K490;K769;K332;K486;K422		14	14	2.19	2	2	1.01609e+07	2		HVEEFSPR;IQETQAELPR	11.94	7	7	2.68445e+07	8	Acetyl [N-Term]	MHCCDEVQPK;ELRDEEQTAESIK;ISKESEDFIVEQYK;TSILAAANPISGHYDR;LGFSEYCR;MDLAAAAEPGAGSQHLEVRDEVAEK;KVEEEEDESALK	2		2.92	2	2	25985589	2		HVEEFSPR;TSILAAANPISGHYDR	12.55	9	9	1.19548e+08	11		IQETQAELPR;GVLLMLFGGVPK;ELRDEEQTAESIK;FLLDTNK;VFEMSQDK;HVEEFSPR;LTHYDHVLIELTQAGLK;TSILAAANPISGHYDR;KVEEEEDESALK	2.45943		2.92	2	2	25985589	2		HVEEFSPR;TSILAAANPISGHYDR
P11802	Cyclin-dependent kinase 4 OS=Homo sapiens CDK4 PE=1 SV=2	CDK4	P11802	7.01	33.7	303	K35;K118;K155;K22;K142;K106;K211		9	8	2.64	1	0	0	1		IADFGLAR	6.93	2	1	9.99703e+06	2		ARDPHSGHFVALK;IADFGLAR	1		2.64	1	1	2.46065e+07	1		LADFGLAR	29.37	7	6	6.76294e+07	9		DLKPENILVTSGGTVK;LMDVCATSR;GPRPVQSVVPEMEESGAQLLLEMLTFNPHKR;GPRPVQSVVPEMEESGAQLLLEMLTFNPHK;RLEAFEHPNVVR;VTLVFEHVDQDLR;IADFGLAR	3.16993		2.64	1	1	2.46065e+07	1		LADFGLAR
Q9H3K6	BolA-like protein 2 OS=Homo sapiens BOLA2 PE=1 SV=1	BOLA2	Q9H3K6	6.52	10.1	86			5	5	18.6	1	1	7.05826e+06	1		DLEAEHVEVEDTTLNR	59.3	5	5	5.8825e+07	8	Acetyl [N-Term]	DLEAEHVEVEDTTLNR;MELSAEYLREK;HRLVNACLAEELPHIHAFEQK;MELSAEYLR;LQRDLEAEHVEVEDTTLNR	3		18.6	1	1	1.24943e+07	1		DLEAEHVEVEDTTLNR	51.16	3	3	7.84959e+07	5	Acetyl [N-Term]	MELSAEYLR;LVNACLAEELPHIHAFEQK;DLEAEHVEVEDTTLNR	2.32193		18.6	1	1	1.24943e+07	1		DLEAEHVEVEDTTLNR
Q8TEM1	Nuclear pore membrane glycoprotein 210 OS=Homo sapiens NUP210 PE=1 SV=3	NUP210	Q8TEM1	6.81	205	1887			7	7	0.53	1	1	4.43197e+06	1		VGQALELPLR	1.8	3	3	1.19366e+07	3		HLHPIQTSFQEATASK;VLLPFTR;QGDTILVSGMK	1.58496		0.53	1	1	4.84309e+06	1		VGQALELPLR	3.76	6	6	2.92626e+07	6		HLHPIQTSFQEATASK;VGQALELPLR;VLLPFTR;EVVVSVPQR;DSEADRFSDSHNALR;VFGAPEVLENLEVK	2.58496		0.53	1	1	4.84309e+06	1		VGQALELPLR
P35222	Catenin beta-1 OS=Homo sapiens CTNNB1 PE=1 SV=1	CTNNB1	P35222	5.86	85.4	781	K508;K170;K625;K19;K671;K354;K233;K158;K335;K133		9	7	2.18	2	1	1.18106e+07	2		LVQLLVR;LVQNCLWTLR	12.68	9	7	3.13874e+07	11		TMQNTNDVETAR;LLNDEDQVVVNK;EGLLAIFK;LVQNCLWTLR;AAVMVHQLSKK;AHQDTQR;HQEAEMAQNAVR;HAVVNLINYQDDAELATR;LAEPSQMLK	2.45943		1.28	1	1	6.26993e+06	1		SPQMVSAIVR	11.14	7	7	3.44053e+07	8		LAEPSQMLK;TSMGGTQQQFVEGVR;TMQNTNDVETAR;LLNDEDQVVVNK;SPQMVSAIVR;EAAEAIEAEGATAPLTELLHSR;LVQLLVR	3		1.28	1	1	6.26993e+06	1		SPQMVSAIVR
Q02878	60S ribosomal protein L6 OS=Homo sapiens RPL6 PE=1 SV=3	RPL6	Q02878	10.58	32.7	288	K239;K100;K207;K237;K262;K251;K218;K131;K94;K130;K210;K285		9	9	9.38	2	2	9.90664e+06	2		VLATVTKPVGGDKNGGTR;YYPTEDVPR	34.03	9	9	4.66657e+07	9		HQEGEIFDTEK;YYPTEDVPR;ASITPGTILIILTGR;VLATVTKPVGGDK;KLLSHGKKPFSQHVR;HLTDAYFK;VLATVTKPVGGDKNGGTR;HQEGEIFDTEKEKYEITEQR;SVFALTNGIYPHK	2.16993		6.25	2	2	1.29085e+07	2		VLATVTKPVGGDK;VLATVTKPVGGDKNGGTR	21.53	6	6	9.91983e+07	14		ASITPGTILIILTGR;SVFALTNGIYPHK;HLTDAYFK;KPFSQHVR;VLATVTKPVGGDK;VLATVTKPVGGDKNGGTR	2.80735		6.25	2	2	1.29085e+07	2		VLATVTKPVGGDK;VLATVTKPVGGDKNGGTR
P33991	DNA replication licensing factor MCM4 OS=Homo sapiens MCM4 PE=1 SV=5	MCM4	P33991	6.74	96.5	863	K746;K578;K477;K819;K858;K439;K762;K220;K627;K770;K216;K628;K837;K455;K600;K179;K752;K814;K536;K450		12	12	2.2	1	1	1.75846e+06	1		NLNPEDIDQLITISGMVIR	6.26	4	4	1.06551e+07	4		LSNKVEAIDVEEAKR;AGIICQLNAR;SVLHEVMEQQTLSIAK;CHTTHSMALIHNR	2		4.63	2	2	1.48506e+07	2		RLHGLDEEAEQK;LQESPEDMPAGQTPHTVILFAHNDLVDK	24.33	12	12	8.81489e+07	17		FIDPLAKEEENVGIDITEPLYMQR;LSNKVEAIDVEEAK;ALADDDFLTVTGK;NLNPEDIDQLITISGMVIR;LQESPEDMPAGQTPHTVILFAHNDLVDK;VNVTGIYR;RLHGLDEEAEQK;SVLHEVMEQQTLSIAK;TTIENIQLPHTLLSR;TSVLAAANPIESQWNPK;LASALAPSIYEHEDIKK;LAHHLVALYYQSEEQAEEELLDMAVLK	3.08746		4.63	2	2	1.48506e+07	2		RLHGLDEEAEQK;LQESPEDMPAGQTPHTVILFAHNDLVDK
P04844	Dolichyl-diphosphooligosaccharide--protein glycosyltransferase subunit 2 OS=Homo sapiens RPN2 PE=1 SV=3	RPN2	P04844	5.69	69.2	631	K627;K69;K70;K154;K442;K306;K460;K322;K311;K456;K523		14	14	10.3	3	3	7.91482e+06	3		ASLDRPFTNLESAFYSIVGLSSLGAQVPDAK;NFESLSEAFSVASAAAVLSHNR;SIVEEIEDLVAR	26.78	10	10	4.83496e+07	14		SIVEEIEDLVAR;LQVTNVLSQPLTQATVK;KACTYIR;ISTEVGITNVDLSTVDKDQSIAPK;YHVPVVVVPEGSASDTHEQAILR;LSKEETVLATVQALQTASHLSQQADLR;LQVTNVLSQPLTQATVKLEHAK;TSFTPVGDVFELNFMNVK;TGQEVVFVAEPDNK;NFESLSEAFSVASAAAVLSHNR	2.22239		9.51	3	3	3.29485e+07	4		NFESLSEAFSVASAAAVLSHNR;EETVLATVQALQTASHLSQQADLR;TGQEVVFVAEPDNK	40.89	13	13	178039580	22		YHVPVVVVPEGSASDTHEQAILR;KNFESLSEAFSVASAAAVLSHNR;ISTEVGITNVDLSTVDKDQSIAPK;NPILWNVADVVIK;LQVTNVLSQPLTQATVK;SIVEEIEDLVAR;SNLDPSNVDSLFYAAQASQALSGCEISISNETK;NFESLSEAFSVASAAAVLSHNR;ASLDRPFTNLESAFYSIVGLSSLGAQVPDAK;EETVLATVQALQTASHLSQQADLR;TGQEVVFVAEPDNK;TSFTPVGDVFELNFMNVK;LMDHVGTEPSIKEDQVIQLMNAIFSK	2.45943		9.51	3	3	3.29485e+07	4		NFESLSEAFSVASAAAVLSHNR;EETVLATVQALQTASHLSQQADLR;TGQEVVFVAEPDNK
P17980	26S protease regulatory subunit 6A OS=Homo sapiens PSMC3 PE=1 SV=3	PSMC3	P17980	5.24	49.2	439	K372;K35;K70;K278;K173;K233;K276;K327;K16;K155;K250;K53;K294;K144;K266;K146;K56;K245;K300;K209;K211		9	9	3.64	1	1	6.95431e+06	1		APSIIFIDELDAIGTK	18.91	6	6	2.28352e+07	6		MSTEEIIQR;VTHELQAMKDK;CTDDFNGAQCK;TMLELLNQLDGFQPNTQVK;VIAATNRVDILDPALLR;LAGPQLVQMFIGDGAK	2.58496		7.29	2	2	1.40422e+07	2		VIAATNRVDILDPALLR;QTYFLPVIGLVDAEK	30.3	9	9	9.95807e+07	11		LKPGDLVGVNK;QIQELVEAIVLPMNHK;MNVSPDVNYEELAR;QTYFLPVIGLVDAEK;VIAATNRVDILDPALLR;APSIIFIDELDAIGTK;TMLELLNQLDGFQPNTQVK;DSYLILETLPTEYDSR;VTHELQAMK	2.45943		7.29	2	2	1.40422e+07	2		VIAATNRVDILDPALLR;QTYFLPVIGLVDAEK
Q9BTA9	WW domain-containing adapter protein with coiled-coil OS=Homo sapiens WAC PE=1 SV=3	WAC	Q9BTA9	9.45	70.7	647	K486		7	7	1.85	1	1	1.17144e+07	1		LPTPTSSVPAQK	8.35	3	3	1.07211e+07	4		SHPSSGDHRHEK;QGPVSQSATQQPVTADK;ISTPQTNTVPIKPLISTPPVSSQPK	2		3.86	1	1	1.26429e+07	1		ISTPQTNTVPIKPLISTPPVSSQPK	6.49	2	2	2.06438e+07	2		QGPVSQSATQQPVTADK;ISTPQTNTVPIKPLISTPPVSSQPK	1		3.86	1	1	1.26429e+07	1		ISTPQTNTVPIKPLISTPPVSSQPK
Q8NFQ8	Torsin-1A-interacting protein 2 OS=Homo sapiens TOR1AIP2 PE=1 SV=1	TOR1AIP2	Q8NFQ8	4.96	51.2	470	K425;K442;K200;K195		7	7	5.53	2	2	9.64543e+06	2		LLAPEAGSHPQQTQK;VSPIQIDGAGR	12.34	3	3	2.11968e+07	4		VSPIQIDGAGR;DHQEVETEGPESADTGDKSESPDEANVGKHPK;LLAPEAGSHPQQTQK	1		2.34	1	1	4.40695e+06	1		VSPIQIDGAGR	21.49	5	5	1.85822e+07	5		LLAPEAGSHPQQTQK;EASDGTGASQEPPTTDSQEAQSPGHSSAGQEGEDTLR;ADAHLGSSSVALPK;CLSHHVADAYTSSQK;AAVVHHFESFPAGSTLIFYK	2.32193		2.34	1	1	4.40695e+06	1		VSPIQIDGAGR
Q9BWF3	RNA-binding protein 4 OS=Homo sapiens RBM4 PE=1 SV=1	RBM4	Q9BWF3	7.08	40.3	364			6	4	2.47	1	1	6.24214e+06	1		AEDAVEAIR	14.29	3	3	1.2929e+07	3		LFIGNLPR;VADLTEQYNEQYGAVR;ATAPVPTVGEGYGYGHESELSQASAAAR	1.58496		2.2	1	1	6.27737e+06	1		LFIGNLPR	9.62	4	4	4.71795e+07	5		AEDAVEAIR;GLDNTEFQGK;LFIGNLPR;TAAEDAIR	2.32193		2.2	1	1	6.27737e+06	1		LFIGNLPR
Q8TCT9	Minor histocompatibility antigen H13 OS=Homo sapiens HM13 PE=1 SV=1	HM13	Q8TCT9	6.43	41.5	377			5	5	2.39	1	1	1.34242e+07	1		EGTEASASK	16.98	5	5	4.53313e+07	8		GKNASDMPETITSR;DPAAVTESK;SFEAPIKLVFPQDLLEK;EGTEASASK;GEVTEMFSYEESNPKDPAAVTESK	3		2.39	1	1	1.27904e+07	1		EGTEASASK	5.04	2	2	3.10914e+07	4		LVFPQDLLEK;EGTEASASK	2		2.39	1	1	1.27904e+07	1		EGTEASASK
Q9BSJ8-2	Isoform 2 of Extended synaptotagmin-1 OS=Homo sapiens ESYT1	ESYT1	Q9BSJ8-2	5.78	123.9	1114	K118;K865;K138;K1070;K189;K355;K507;K197;K556;K827;K845		19	19	3.32	3	3	8.14357e+06	3		GSNPHLQTFTFTR;IHVLEAQDLIAK;QLLDDEEQLTAK	12.39	10	10	6.3675e+07	11		SHVVREDLNPR;ALTLGALTLPLAR;QLLDDEEQLTAK;VQLDLAETDLSQGVAR;SAELAAALLSIYMERAEDLPLRK;IHVLEAQDLIAK;HLSPYATLTVGDSSHK;LTPRPTAAELEEVLQVNSLIQTQK;LGTQTFCSR;IHVLEAQDLIAKDR	1.87447		4.85	4	4	2.16328e+07	4		LLVPLVPDLQDVAQLR;SHVVREDLNPR;LLAETVAPAVR;HLSPYATLTVGDSSHK	15.26	10	10	9.25969e+07	20		VQLDLAETDLSQGVAR;IHVLEAQDLIAK;HLSPYATLTVGDSSHK;LTPRPTAAELEEVLQVNSLIQTQK;VLQASVLDDWFPLQGGQGQVHLR;LLTAPELILDQWFQLSSSGPNSR;LLVPLVPDLQDVAQLR;GSNPHLQTFTFTR;IVAQVWPFLGQYMEK;KPHTESLELQVR	2.32193		4.85	4	4	2.16328e+07	4		LLVPLVPDLQDVAQLR;SHVVREDLNPR;LLAETVAPAVR;HLSPYATLTVGDSSHK
O76003	Glutaredoxin-3 OS=Homo sapiens GLRX3 PE=1 SV=2	GLRX3	O76003	5.39	37.4	335	K92;K240		11	11	5.97	2	2	1.68485e+07	2		ELPQVSFVK;GELVGGLDIVK	25.07	7	7	4.25679e+07	8		HNIQFSSFDIFSDEEVRQGLK;YEISSVPTFLFFK;ELEASEELDTICPK;KLTHAAPCMLFMK;APKLEER;QMVEILHK;ASVMLFMK	2		10.15	2	2	4.8932e+07	3		YEISSVPTFLFFK;HNIQFSSFDIFSDEEVRQGLK	41.49	11	11	2.10244e+08	15		AYSNWPTYPQLYVK;QMVEILHK;ELPQVSFVK;IDRLDGAHAPELTK;LEAEGVPEVSEK;QILEILNSTGVEYETFDILEDEEVRQGLK;YEISSVPTFLFFK;HNIQFSSFDIFSDEEVRQGLK;ASVMLFMK;GELVGGLDIVK;HNIQFSSFDIFSDEEVR	2.32193		10.15	2	2	4.8932e+07	3		YEISSVPTFLFFK;HNIQFSSFDIFSDEEVRQGLK
B3KS98	Eukaryotic translation initiation factor 3 subunit H OS=Homo sapiens EIF3S3 PE=1 SV=1	EIF3S3	B3KS98	7.33	41.6	366	K273;K320;K317;K241		6	6	7.92	2	2	1.01024e+07	2		EFTAQNLGK;KEGTGSTATSSSSTAGAAGK	19.67	6	6	2.77832e+07	6		EFTAQNLGK;EGTGSTATSSSSTAGAAGKGK;EGTGSTATSSSSTAGAAGK;QSRGEPPLPEEDLSK;SAVADKHELLSLASSNHLGK;QQENMQR	1.58496		5.19	1	1	4.11829e+07	1		EGTGSTATSSSSTAGAAGK	10.66	2	2	109965587	5		EGTGSTATSSSSTAGAAGK;SAVADKHELLSLASSNHLGK	2.32193		5.19	1	1	4.11829e+07	1		EGTGSTATSSSSTAGAAGK
O43242	26S proteasome non-ATPase regulatory subunit 3 OS=Homo sapiens PSMD3 PE=1 SV=2	PSMD3	O43242	8.44	60.9	534	K440;K273;K374;K38;K76;K503;K194;K425;K16;K461;K223;K54;K296;K455;K269		6	6	4.87	2	2	2.56119e+06	2		LQLDSPEDAEFIVAK;TAAAAAEHSQR	8.8	4	4	1.06924e+07	4		HDADGQATLLNLLLR;ALDLVAAK;SLMPYFLLTQAVR;TAAAAAEHSQR	1		2.06	1	1	1.33798e+06	1		TAAAAAEHSQR	14.42	6	6	3.8613e+07	8		HDADGQATLLNLLLR;ELDTVTLEDIK;ISLADIAQK;LQLDSPEDAEFIVAK;TAAAAAEHSQR;EEAATGGGSTGEADGK	3		2.06	1	1	1.33798e+06	1		TAAAAAEHSQR
P46379-3	Isoform 3 of Large proline-rich protein BAG6 OS=Homo sapiens BAG6	BAG6	P46379-3	5.69	122.3	1162	K1082;K80;K22;K40;K56;K1079;K1063		17	17	2.93	3	3	1.48542e+07	3		DIQTLLSR;ESFSLVQVQPGVDIIR;LINLVGESLR	11.1	9	9	5.92465e+07	9		SFFHQHYLGGQEPTPSNIR;TLDSQTR;AAGARPLTSPESLSR;MATHTLITGLEEYVR;VKPQPPLSDAYLSGMPAK;LLGNTFVALSDLR;EHIAASVSIPSEK;VLQDDKKLQEYNVGGK;AGSSESIAAFIQR	1.58496		3.01	3	3	1.63113e+07	3		RLQEDPNYSPQRFPNAQR;LQPFLQR;KLQEYNVGGK	26.59	17	17	7.35767e+07	21		TNLEFLQEQFNSIAAHVLHCTDSGFGAR;MATHTLITGLEEYVR;VKPQPPLSDAYLSGMPAK;LQPFLQR;AGSSESIAAFIQR;DLEAPEVQESYR;ESFSLVQVQPGVDIIR;DIQTLLSR;LINLVGESLR;APAQNPELTPGPAPAGPTPAPETNAPNHPSPAEYVEVLQELQR;KLQEYNVGGK;ASPEPQRENASPAPGTTAEEAMSR;ENASPAPGTTAEEAMSR;LLGNTFVALSDLR;GPPPAPEGGSRDEQDGASAETEPWAAAVPPEWVPIIQQDIQSQR;APPQTHLPSGASSGTGSASATHGGGSPPGTR;LQVVLEHMPVGPDAILR	2.80735		3.01	3	3	1.63113e+07	3		RLQEDPNYSPQRFPNAQR;LQPFLQR;KLQEYNVGGK
O00232	26S proteasome non-ATPase regulatory subunit 12 OS=Homo sapiens PSMD12 PE=1 SV=3	PSMD12	O00232	7.65	52.9	456	K153;K221;K52;K212;K179;K147;K160;K330;K121;K448		6	6	4.39	1	1	2.17743e+07	1		GSLESPATDVFGSTEEGEKR	13.16	5	5	1.57718e+07	5		FFQEENTEK;LQEVIETLLSLEK;WSTLVEDYGMELRK;AIYDTPCIQAESEK;TASDMVSTSR	2.32193		1.97	1	1	9.06092e+06	1		FFQEENTEK	6.14	3	3	4.16266e+07	3		FFQEENTEK;LFTTMELMR;TASDMVSTSR	1.58496		1.97	1	1	9.06092e+06	1		FFQEENTEK
P04181	Ornithine aminotransferase, mitochondrial OS=Homo sapiens OAT PE=1 SV=1	OAT	P04181	7.03	48.5	439	K32;K49;K374;K392;K66;K362;K405		14	14	4.33	2	2	5.87575e+06	2		GLLNAIVIK;LPSDVVTAVR	12.98	4	4	2.57626e+07	4		FAPPLVIKEDELR;LPSDVVTAVR;WLAVDYENVRPDIVLLGK;HQVLFIADEIQTGLAR	1		6.61	2	2	7.83854e+06	3		GLLNAIVIK;VAIAALEVLEEENLAENADK	39.86	12	12	1.42233e+08	20		FAPPLVIKEDELR;FAPPLVIKEDELRESIEIINK;TVQGPPTSDDIFER;HQVLFIADEIQTGLAR;GIYLWDVEGR;ALQDPNVAAFMVEPIQGEAGVVVPDPGYLMGVR;IVFAAGNFWGR;YGAHNYHPLPVALER;LPSDVVTAVR;VLPMNTGVEAGETACK;GLLNAIVIK;VAIAALEVLEEENLAENADK	2.73697		6.61	2	2	7.83854e+06	3		GLLNAIVIK;VAIAALEVLEEENLAENADK
Q14203	Dynactin subunit 1 OS=Homo sapiens DCTN1 PE=1 SV=3	DCTN1	Q14203	5.81	141.6	1278			13	13	1.49	2	2	1.24706e+06	2		QLEEQNAR;QLTAHLQDVNR	4.93	5	5	1.27008e+07	5		QMEVAQANR;RVEAAQETVADYQQTIKK;VQTRLEETQALLR;DSPLLLQQISAMR;MQEQQADLQR	1.32193		2.58	2	2	0	2		ETVSQRPGATVPTDFATFPSSAFLR;QLEEQNAR	6.34	6	6	2.58055e+07	7		SLSDTVEK;AFLQGGQEATDIALLLR;ETVSQRPGATVPTDFATFPSSAFLR;KNQELEVVR;MQEQQADLQR;AEITDAEGLGLK	1.80735		2.58	2	2	0	2		ETVSQRPGATVPTDFATFPSSAFLR;QLEEQNAR
Q9Y277	Voltage-dependent anion-selective channel protein 3 OS=Homo sapiens VDAC3 PE=1 SV=1	VDAC3	Q9Y277	8.66	30.6	283	K20		6	5	3.53	1	1	2.76289e+07	3		LTLSALLDGK	25.8	5	5	3.10571e+07	7		ASGNLETK;SKLSQNNFALGYK;VNNASLIGLGYTQTLRPGVK;SCSGVEFSTSGHAYTDTGK;YKVCNYGLTFTQK	1.22239		10.6	2	2	6.61323e+06	2		VNNASLIGLGYTQTLRPGVK;LTLSALIDGK	19.43	5	4	1.15282e+08	14		VNNASLIGLGYTQTLRPGVK;LTLDTIFVPNTGK;LSQNNFALGYK;LTLDTIFVPNTGKK;LTLSALIDGK	2.80735		10.6	2	2	6.61323e+06	2		VNNASLIGLGYTQTLRPGVK;LTLSALIDGK
Q9BZZ5	Apoptosis inhibitor 5 OS=Homo sapiens API5 PE=1 SV=3	API5	Q9BZZ5	7.34	59	524			10	10	3.44	1	1	2.95571e+06	1		GTLGGLFSQILQGEDIVR	20.04	10	10	5.09593e+07	10		GTLGGLFSQILQGEDIVR;DAYQVILDGVKGGTK;DAYQVILDGVK;TLPDEVLTKEVEELILTESKK;NYGILADATEQVGQHK;STVTLSWKPVQK;QAVPLFSK;TLPDEVLTKEVEELILTESK;LKTLPDEVLTKEVEELILTESK;ASEDTTSGSPPKK	3.32193		5.15	2	2	1.63076e+07	2		DAYQVILDGVK;NYGILADATEQVGQHK	13.55	5	5	3.88318e+07	6	GlyGly [K84]	QAIKELPQFATGENLPR;TGEALKTEENK;GTLGGLFSQILQGEDIVR;TLPDEVLTK;NYGILADATEQVGQHK	1.58496		5.15	2	2	1.63076e+07	2		DAYQVILDGVK;NYGILADATEQVGQHK
P30153	Serine/threonine-protein phosphatase 2A 65 kDa regulatory subunit A alpha isoform OS=Homo sapiens PPP2R1A PE=1 SV=4	PPP2R1A	P30153	5.11	65.3	589	K305;K307;K272;K546;K475;K472;K202;K163;K280;K133;K107;K467;K194;K255;K188;K561;K266;K485;K416;K542		16	16	6.45	3	3	6.98797e+06	3		DNTIEHLLPLFLAQLK;MAGDPVANVR;YMVADKFTELQK	24.45	9	9	8.86325e+07	17		IGPILDNSTLQSEVKPILEK;VLAMSGDPNYLHR;AISHEHSPSDLEAHFVPLVKR;LNIISNLDCVNEVIGIR;ELVSDANQHVK;KLSTIALALGVER;EFCENLSADCR;VLELDNVKSEIIPMFSNLASDEQDSVR;NLCSDDTPMVR	2.5025		13.07	5	5	1.72309e+07	8		QLSQSLLPAIVELAEDAK;ELVSDANQHVK;VLELDNVK;IGPILDNSTLQSEVKPILEK;AISHEHSPSDLEAHFVPLVK	35.48	16	16	2.5232e+08	25		VLELDNVK;IGPILDNSTLQSEVKPILEK;VLAMSGDPNYLHR;MAGDPVANVR;LAGGDWFTSR;LSTIALALGVER;SEIIPMFSNLASDEQDSVR;LTQDQDVDVK;ELVSDANQHVK;LNIISNLDCVNEVIGIR;HMLPTVLR;DNTIEHLLPLFLAQLK;AISHEHSPSDLEAHFVPLVK;SALASVIMGLSPILGK;QLSQSLLPAIVELAEDAK;KLSTIALALGVER	1.64386		13.07	5	5	1.72309e+07	8		QLSQSLLPAIVELAEDAK;ELVSDANQHVK;VLELDNVK;IGPILDNSTLQSEVKPILEK;AISHEHSPSDLEAHFVPLVK
P45954	Short/branched chain specific acyl-CoA dehydrogenase, mitochondrial OS=Homo sapiens ACADSB PE=1 SV=1	ACADSB	P45954	6.99	47.5	432	K70;K284		9	9	1.85	1	1	1.79682e+07	1		LLTYNAAR	10.19	2	2	2.82278e+07	4		GITSFLVDRDTPGLHIGKPENK;LFDFQGLQHQVAHVATQLEAAR	2		10.88	3	3	2.20943e+07	3		VPEANILGQIGHGYK;KFAQEQIAPLVSTMDENSK;YYASEIAGQTTSK	25.46	7	7	7.55117e+07	11		LFDFQGLQHQVAHVATQLEAAR;ATYLPQLTTEK;LLTYNAAR;IGTIYEGASNIQLNTIAK;GITSFLVDRDTPGLHIGKPENK;YAIGSLNEGR;KFAQEQIAPLVSTMDENSK	1.87447		10.88	3	3	2.20943e+07	3		VPEANILGQIGHGYK;KFAQEQIAPLVSTMDENSK;YYASEIAGQTTSK
Q9NR12	PDZ and LIM domain protein 7 OS=Homo sapiens PDLIM7 PE=1 SV=1	PDLIM7	Q9NR12	8.41	49.8	457			4	4	2.41	1	1	22606190	1		VLEEGGFFEEK	4.81	2	2	3.63593e+06	4		HSQPATPTPLQSR;TPVCHQCHK	2		9.19	2	2	36664414	2		VLEEGGFFEEK;TARPFGAPPPADSAPQQNGQPLRPLVPDASK	15.97	4	4	3.68949e+07	7		VLEEGGFFEEK;YTFAPSVSLNK;TARPFGAPPPADSAPQQNGQPLRPLVPDASK;TSIVQAAAGGVPGGGSNNGK	1.80735		9.19	2	2	36664414	2		VLEEGGFFEEK;TARPFGAPPPADSAPQQNGQPLRPLVPDASK
P49736	DNA replication licensing factor MCM2 OS=Homo sapiens MCM2 PE=1 SV=4	MCM2	P49736	5.52	101.8	904	K462;K492;K476;K613;K178;K469;K591		10	10	8.08	5	5	7.19062e+06	5		AIFTTGQGASAVGLTAYVQR;FGAQQDTIEVPEK;GLALALFGGEPK;IFASIAPSIYGHEDIK;VAVGELTDEDVK	13.94	10	10	3.24812e+07	13		THVDSHGHNVFKER;ESMATGSIPITVR;THVDSHGHNVFK;LNQMDQDK;AIFTTGQGASAVGLTAYVQRHPVSR;TSGVVTSCTGVLPQLSMVK;VAVGELTDEDVK;SLRQLHLNQLIR;LEIHHR;IFASIAPSIYGHEDIKR	1.37851		3.65	3	3	3.5688e+07	3		LNQMDQDK;VAVGELTDEDVK;FGAQQDTIEVPEK	12.06	9	9	1.06469e+08	12		ATEDGEEDEEMIESIENLEDLK;TSIHEAMEQQSISISK;THVDSHGHNVFK;LNQMDQDK;ISHLPLVEELR;NRFGAQQDTIEVPEK;FGAQQDTIEVPEK;VAVGELTDEDVK;DTVDPVQDEMLAR	2		3.65	3	3	3.5688e+07	3		LNQMDQDK;VAVGELTDEDVK;FGAQQDTIEVPEK
P60981	Destrin OS=Homo sapiens DSTN PE=1 SV=3	DSTN	P60981	7.85	18.5	165	K19;K114;K112;K92		5	3	7.88	1	1	5.66616e+06	1		HECQANGPEDLNR	26.67	5	3	2.43806e+07	5		SKMIYASSK;IFYDMK;FQGIKHECQANGPEDLNR;AVIFCLSADKK;MIYASSK	2.32193		4.24	1	1	7.64342e+07	1		MIYASSK	12.73	2	2	1.45312e+07	2		CSTPEEIK;HECQANGPEDLNR	1		4.24	1	1	7.64342e+07	1		MIYASSK
F8W930	Insulin-like growth factor 2 mRNA-binding protein 2 OS=Homo sapiens IGF2BP2 PE=1 SV=1	IGF2BP2	F8W930	8.46	66.7	605			7	5	2.15	1	1	6441944	1		MVIITGPPEAQFK	10.41	4	3	9.49176e+06	5		LLVPTQFVGAIIGK;IAPAEGPDVSER;ENSGAAEKPVTIHATPEGTSEACR;MVIITGPPEAQFK	2.32193		6.61	3	1	9.54137e+06	3		MVIITGPPEAQFK;LLVPTQFVGAIIGK;EQGHAPGGTSQAR	15.54	7	5	6.08742e+07	11		ILVPTQFVGAIIGK;EQGHAPGGTSQAR;IAPAEGPDVSER;ISYIPDEEVSSPSPPQR;MVIITGPPEAQFK;LSGHQFENYSFK;IIGHFFASQTAQR	1.87447		6.61	3	1	9.54137e+06	3		MVIITGPPEAQFK;LLVPTQFVGAIIGK;EQGHAPGGTSQAR
H7C2I1	Protein arginine N-methyltransferase 1 OS=Homo sapiens PRMT1 PE=1 SV=1	PRMT1	H7C2I1	5.35	42.4	371			11	11	7.01	2	2	5.74652e+06	2		ATLYVTAIEDR;TGFSTSPESPYTHWK	19.95	7	7	5.21406e+07	9		NSMFHNR;WLAPDGLIFPDR;LDHVVTIIK;TGFSTSPESPYTHWK;TGEEIFGTIGMRPNAK;GKVEEVELPVEK;ANKLDHVVTIIK	2.16993		8.36	3	3	1.3065e+07	4		TGEEIFGTIGMRPNAK;EVDIYTVK;NSMFHNR	26.15	8	8	9.09963e+07	10		EVDIYTVK;GKVEEVELPVEK;TGFSTSPESPYTHWK;DVAIKEPLVDVVDPK;TGEEIFGTIGMRPNAK;ANKLDHVVTIIK;NSMFHNR;WLAPDGLIFPDR	1.32193		8.36	3	3	1.3065e+07	4		TGEEIFGTIGMRPNAK;EVDIYTVK;NSMFHNR
P63244	Guanine nucleotide-binding protein subunit beta-2-like 1 OS=Homo sapiens GNB2L1 PE=1 SV=3	GNB2L1	P63244	7.69	35.1	317	K139;K257;K38;K175;K172;K264;K130;K12;K106;K183;K271;K44		16	16	33.12	8	8	4.08056e+07	9		AEPPQCTSLAWSADGQTLFAGYTDNLVR;DETNYGIPQR;DVLSVAFSSDNR;HLYTLDGGDIINALCFSPNR;IIVDELKQEVISTSSK;LTRDETNYGIPQR;QEVISTSSK;YTVQDESHSEWVSCVR	64.67	16	16	1.29563e+08	25		GTLKGHNGWVTQIATTPQFPDMILSASR;VWQVTIGTR;VWNLANCK;FSPNSSNPIIVSCGWDKLVK;LTRDETNYGIPQR;LKTNHIGHTGYLNTVTVSPDGSLCASGGK;DETNYGIPQR;IIVDELKQEVISTSSK;YTVQDESHSEWVSCVR;TNHIGHTGYLNTVTVSPDGSLCASGGK;AEPPQCTSLAWSADGQTLFAGYTDNLVR;FSPNSSNPIIVSCGWDK;LWDLTTGTTTR;GHNGWVTQIATTPQFPDMILSASR;IWDLEGKIIVDELKQEVISTSSK;HLYTLDGGDIINALCFSPNR	1.47393		49.84	9	9	7.46692e+07	9		GHNGWVTQIATTPQFPDMILSASR;IIVDELKQEVISTSSK;DETNYGIPQR;HLYTLDGGDIINALCFSPNR;LTRDETNYGIPQR;AEPPQCTSLAWSADGQTLFAGYTDNLVR;TNHIGHTGYLNTVTVSPDGSLCASGGK;FSPNSSNPIIVSCGWDK;DGQAMLWDLNEGK	61.2	15	15	4.8468e+08	36		IIVDELKQEVISTSSK;GHNGWVTQIATTPQFPDMILSASR;IWDLEGK;DETNYGIPQR;HLYTLDGGDIINALCFSPNR;LTRDETNYGIPQR;TNHIGHTGYLNTVTVSPDGSLCASGGK;AEPPQCTSLAWSADGQTLFAGYTDNLVR;FSPNSSNPIIVSCGWDK;QEVISTSSK;VWQVTIGTR;DGQAMLWDLNEGK;LWDLTTGTTTR;LWNTLGVCK;IIVDELK	2		49.84	9	9	7.46692e+07	9		GHNGWVTQIATTPQFPDMILSASR;IIVDELKQEVISTSSK;DETNYGIPQR;HLYTLDGGDIINALCFSPNR;LTRDETNYGIPQR;AEPPQCTSLAWSADGQTLFAGYTDNLVR;TNHIGHTGYLNTVTVSPDGSLCASGGK;FSPNSSNPIIVSCGWDK;DGQAMLWDLNEGK
O00425	Insulin-like growth factor 2 mRNA-binding protein 3 OS=Homo sapiens IGF2BP3 PE=1 SV=2	IGF2BP3	O00425	8.87	63.7	579	K450		7	5	2.25	1	1	6441944	1		MVIITGPPEAQFK	4.66	2	1	1.64297e+07	3		LLVPTQFVGAIIGK;MVIITGPPEAQFK	1.58496		6.22	3	1	8.52268e+06	3		KIEQDTDTK;MVIITGPPEAQFK;LLVPTQFVGAIIGK	15.03	7	4	6.55347e+07	11		IAPAEAPDAK;ILVPTQFVGAIIGK;TVNELQNLSSAEVVVPR;ILAHNNFVGR;DQTPDENDQVVVK;IPVSGPFLVK;MVIITGPPEAQFK	1.87447		6.22	3	1	8.52268e+06	3		KIEQDTDTK;MVIITGPPEAQFK;LLVPTQFVGAIIGK
Q96QK1	Vacuolar protein sorting-associated protein 35 OS=Homo sapiens VPS35 PE=1 SV=2	VPS35	Q96QK1	5.49	91.6	796	K515;K396;K417;K24		12	12	4.65	3	3	4.78723e+06	3		LFDIFSQQVATVIQSR;LLDEAIQAVK;LSQLEGVNVER	9.67	6	6	2.81787e+07	7		ILVGTNLVR;FIHLLRSEDPDQQYLILNTAR;MQHQGHSR;IREDLPNLESSEETEQINK;TQCALAASK;LSQLEGVNVER	1.22239		3.64	2	2	1.26709e+07	3		LLDEAIQAVK;IREDLPNLESSEETEQINK	11.06	7	7	5.59308e+07	7		MQHQGHSR;LFDIFSQQVATVIQSR;LSQLEGVNVER;LLDEAIQAVK;QIVLTGILEQVVNCR;TQCALAASK;IREDLPNLESSEETEQINK	1.22239		3.64	2	2	1.26709e+07	3		LLDEAIQAVK;IREDLPNLESSEETEQINK
O15067	Phosphoribosylformylglycinamidine synthase OS=Homo sapiens PFAS PE=1 SV=4	PFAS	O15067	5.76	144.6	1338	K205;K494;K279;K683;K737;K900;K451;K422		8	8	2.02	1	1	5.00411e+06	2		FQLGDPTLNALEIWGAEYQESNALLLR	9.12	8	8	3.77455e+07	9		GQLHVDGQK;NPSTVEAFDLAQSNSEHSR;FQQQQGLR;AFSITQGLLK;ASVPREPGGPSPR;SPNRDFLTHVSAR;LSFAHPPSAEVEAIALATLHDR;HVVFTAETHNFPTGVCPFSGATTGTGGR	2.16993		1.64	2	2	1.19255e+07	3		FGEPVLAGFAR;FCDNSSAIQGK	6.35	6	6	5.32817e+07	6		LSFAHPPSAEVEAIALATLHDR;FCDNSSAIQGK;LVHSLFESIMSTQESSNPNNVLK;FQQQQGLR;AFSITQGLLK;FGEPVLAGFAR	1		1.64	2	2	1.19255e+07	3		FGEPVLAGFAR;FCDNSSAIQGK
A0A087WY43	Cyclin-dependent kinase 1 OS=Homo sapiens CDK1 PE=1 SV=1	CDK1	A0A087WY43	8.65	34.5	301			5	4	2.66	1	0	0	1		IADFGLAR	16.61	5	4	2.25945e+07	6		KIRLESEEEGVPSTAIR;IADFGLAR;DLKPQNLLIDDKGTIK;IRLESEEEGVPSTAIR;TTGQVVAMKK	2.58496		2.66	1	1	2.46065e+07	1		LADFGLAR	5.98	2	1	41007349	2		SPEVLLGSAR;IADFGLAR	1		2.66	1	1	2.46065e+07	1		LADFGLAR
Q9Y305-4	Isoform 4 of Acyl-coenzyme A thioesterase 9, mitochondrial OS=Homo sapiens ACOT9	ACOT9	Q9Y305-4	8.53	50.8	448			11	11	4.69	2	2	8.90878e+06	2		IAFSSTSLLK;VHSEVASLQEK	10.49	4	4	2.56967e+07	4		TYGESMLYLDGQR;HFNSMSGPATLRK;SLEICHPQER;VHSEVASLQEK	1		9.38	4	4	1.80819e+07	5		MSPLSIVTALVDK;IAFSSTSLLK;VHSEVASLQEK;EVPLVFPK	29.46	11	11	1.11591e+08	16		DSYIEVLLPLGSEPELR;IAFSSTSLLK;MAPSAEER;QHTTTNVFHFTFMSEK;TYGESMLYLDGQR;TTIHEMFLSTLDPK;VHSEVASLQEK;VLPSNAVWMENSK;HFNSMSGPATLRK;EVPLVFPK;YLTVQNTVR	1.67807		9.38	4	4	1.80819e+07	5		MSPLSIVTALVDK;IAFSSTSLLK;VHSEVASLQEK;EVPLVFPK
Q6EEV6	Small ubiquitin-related modifier 4 OS=Homo sapiens SUMO4 PE=1 SV=2	SUMO4	Q6EEV6	7.18	10.7	95	K33		2	2	23.16	2	2	1.18041e+08	2		TENNNHINLK;VAGQDGSVVQFK	23.16	2	2	2.1749e+08	4		VAGQDGSVVQFK;TENNNHINLK	1		10.53	1	0	0	1		TENNNHINLK	23.16	2	0	443916420	3		TENNNHINLK;VAGQDGSVVQFK	1.58496		10.53	1	0	0	1		TENNNHINLK
P20930	Filaggrin OS=Homo sapiens FLG PE=1 SV=3	FLG	P20930	9.25	434.9	4061			19	19	7.49	9	9	7.8326e+06	9		DKNTDTLSK;HAETSSGGQAASSQEQARSSPGER;HESSSEK;HESSSEKK;HQQSADSSR;HSQVGQGESAGSK;RHESSSEK;SDASHGQSGSR;SGHSGSHHSHTTSQGR	12.53	19	19	2.74274e+07	20		HTQTSSGGQAASSHEQAR;HSQAVQGQSEGSR;NHHGSAQEQSR;QGSHHEQSVNR;AGHGHSADSSR;HSHHDKHEDNKQEENK;GQAASSHEQAR;HSGIGHGQASSAVR;SDASHGQSGSR;HSQAGQGQSEGSR;GGRQGSHHEQSVNR;HSQVGQGESAGSK;QSGTHHAENSSGGQAASSHEQAR;HSHHDKHEDNK;SSAGERHGSHHQQSADSSR;GYSPTHREEEYGK;SDASHGQSGPR;HSQVGQEQSSGSR;SPRETGGK	1.152		2.49	3	3	8.48723e+06	3		HSGIGHGQASSAVR;HTQNSSSGQAASSHEQAR;HSQVGQGESAGSK	7.49	8	8	3.03937e+07	12		RHESSSEK;HSQAVQGQSEGSR;HSQVGQGESAGSK;HSGIGHGQASSAVR;ENLPISGHK;HTQNSSSGQAASSHEQAR;SGHSGSHHSHTTSQGR;HSHHDKHEDNKQEENK	2		2.49	3	3	8.48723e+06	3		HSGIGHGQASSAVR;HTQNSSSGQAASSHEQAR;HSQVGQGESAGSK
B5ME19	Eukaryotic translation initiation factor 3 subunit C-like protein OS=Homo sapiens EIF3CL PE=3 SV=1	EIF3CL	B5ME19	5.64	105.4	914	K713;K532;K665;K628;K644;K332;K890;K863;K878;K895		8	8	2.74	2	2	7.76885e+06	2		FEELTNLIR;TEPTAQQNLALQLAEK	6.89	6	6	2.50505e+07	7		NQEQEKVER;KAPTTDEDKK;ELLGQGLLLR;AKELLGQGLLLR;SEQDQAENEGEDSAVLMER;YLEEKGTTEEVCR	1.80735		3.28	3	3	1.39301e+07	4		KAPTTDEDKK;LGSLVENNER;ELLGQGLLLR	11.16	8	8	7.84355e+07	8		GCILTLVER;GTEITHAVVIK;LGSLVENNER;ELLGQGLLLR;KAPTTDEDKK;IMQNTDPHSQEYVEHLK;TEPTAQQNLALQLAEK;SEQDQAENEGEDSAVLMER	1		3.28	3	3	1.39301e+07	4		KAPTTDEDKK;LGSLVENNER;ELLGQGLLLR
[truncated: 9 more columns]
