# Supplementary material for: Identifying the ubiquitination targets of E6AP by orthogonal ubiquitin transfer
Source: Nat Commun. 2017 Dec 20;8:2232. doi: 10.1038/s41467-017-01974-7 (PMC5738348; doi:10.1038/s41467-017-01974-7)
Supplement: Supplementary file 5 — Supplementary Data 2 [file 41467_2017_1974_MOESM5_ESM.xlsx]

## Sheet: Data_S2
Supplementary Data 2. Ingenuity canonical pathways associated significantly with E6AP substrates.
Pathways*	-log(p-value)	Ratio	E6AP Substrates in Pathways	Molecules and Categories in Pathways
Protein Ubiquitination Pathway	6.99	0.0472	CUL2,PSMC6,PSMD13,HSPH1,PSMD12,PSMD6,PSMD14,PSMD1,PSMD4,PSMD3,PSMC3,UBE3A	amino acids, AMP, antigen presentation, apoptosis, ATP, BAG1, Bag1-Hsp-Stub1-misfolded, DUB, E3 co-factor, E3 cofactor-E3 ring-target, E3 HECT, E3 hect-target, E3 Hect-ubiquitin, E3 RING, E3 ring-target, E3-target, E4, endocytosis of protein, HSP, Hsp-misfolded, IFNG, Immunoproteasome Pa28/20s, inflammatory response, MHC Class I (complex), misfolded protein, misfolded protein, misfolded protein (…
Cell Cycle Control of Chromosomal Replication	5.34	0.132	MCM6,MCM2,CDK4,POLA2,MCM4	CDC45, CDC6, CDC7, Cdk, CDT1, CHEK2, DBF4, DNA damage, DNA Polymerase, DNA replication, Mcm, ORC, ORC-CDC45-CDT1-MCM-RPA, ORC1, ORC2, ORC3, ORC4, ORC5, ORC6, Prereplicative Complex, RC, RPA, S phase checkpoint control
Ephrin B Signaling	3.95	0.0685	PXN,GNAS,MAPK1,RACK1,CTNNB1	ABI1, ACP1, AXIN1, CAP1, CBL, CDC42, Cofilin, CTNNB1, CXCL12, CXCR4, EFNB, Ephb, ERK1/2, formation of focal adhesions, G protein, G protein alpha, G-protein beta, G-protein gamma, GDP,GTP, guidance of cells, HNRNPK, HRAS, Intersectin, KALRN, LIMK1, NCK2, organization of actin, PAK1, proliferation of cells, PTK2, PXN, Rac, regulation of cytoskeleton, remodeling of dendrites,RGS3, RHOA, Rock, VAV
RAN Signaling	3.85	0.188	KPNA4,CSE1L,RANGAP1	CSE1L, Exportin-Cargo-RAN-GTP, GDP, GTP, Importin alpha, Importin alpha/beta, Importin beta, Importin-Cargo, Importin-Cargo-RAN-GTP, Importinα-Cargo, Importinα-RAN-GTP-CSE1, Importinβ-RAN-GTP, RAN, RAN-GDP, RAN-GDP-RCC1, RAN-GTP, RAN-GTP-CSE1, RANBP1, RANBP2, RANGAP1, RANGAP1-RANBP1-RANBP2-RAN-GTP, RCC1, XPO1
Regulation of Cellular Mechanics by Calpain Protease	3.35	0.0727	PXN,MAPK1,CDK4,CDK1	Alpha Actinin, Ca2+, calpain, CAST, CCND1, CCNE1, CDK1, CDK1-Cyclin A, CDK2, CDK2-CyclinE, CDK4/6, CDK4/6-Cyclin D1, CDKN1B, cGMP-gated Cation Channel, Cyclin A, dynamics of focal adhesions, EGF, EGFR, ERK1/2, EZR, GRB2, Integrin, PTK2, PXN, Ras, RB1, SRC, Talin, VCL, α-Actinin-Ezrin-FAK-Paxillin-Talin-Vinculin, α-Actinin-Ezrin-Paxillin-Talin-Vinculin
Caveolar-mediated Endocytosis Signaling	2.93	0.0563	FLOT2,COPB2,COPB1,COPG1	ABL1, ALB, CAV1, CD48, Cholera toxin B, cholesterol, COP I, Coxsackie virus, Daf, depolymerization of actin, DNM2, DYRK3, E.coli, EGF, EGFR, F Actin, Filamin, Flotillin, fusion of early endosomes,FYN, ganglioside GM1, INS, INSR, Integrin, Integrinα, Integrinβ, ITSN1, MAP3K2, MHC Class I (complex), oxidative stress, PRKCA, PTPN1, PTRF, Rab5, SRC, SV40, trafficking of cells, transport of vesicles
Cell Cycle Regulation by BTG Family Proteins	2.82	0.0857	PPP2R1A,CDK4,PRMT1	apoptosis, arrest in G1 phase, BTG1, BTG2, CCND1, CDC2-CDK4-BTG1-CNOT7, CDK2, CDK2-CyclinE, CDK4, CNOT7, Cyclin D1/cdk4, Cyclin E, differentiation of cells, DNA damage, DNA replication,E2f, HOXB9, hypoxia, NOCT, PP2A, PRMT1, proliferation of cells, RB1
α-Adrenergic Signaling	2.64	0.0471	GNAS,MAPK1,RACK1,PYGB	1,4,5-IP3, 1-phosphatidyl-D-myo-inositol 4,5-bisphosphate, ADCY, ADRA1A, ADRA2A, ATP, Ca2+, Calmodulin, CAMK4, clonidine, cyclic AMP, diacylglycerol, epinephrine, ERK1/2, G protein, G protein alphai, G-protein beta, G-protein gamma, glycogen phosphorylase, Glycogen synthase, glycogenolysis, GNAQ, hypertrophy of heart, ITPR, MAP2K1/2, Na+, Ncx, norepinephrine, Phk, Pka, Pkc(s),PLC gamma, RAF1, Ras
Regulation of eIF4 and p70S6K Signaling	2.47	0.0325	EIF3F,PPP2R1A,MAPK1,EIF3H,EIF3I	1-phosphatidyl-D-myo-inositol 4,5-bisphosphate, 43S Translation Preinitiation, 48s, 4EBP-eIF4E, Akt, arrest in translation, EIF1A, Eif2, EIF3, EIF4A, eIF4A-eIF4E-eIF4γ, EIF4E, Eif4ebp, EIF4F, Eif4g,ERK1/2, GRB2, Integrin, IRS1, MAP2K1/2, MKNK1, MTOR, P38 MAPK, PABPC1, PAIP1, PAIP2, PDPK1, phosphatidylinositol-3,4,5-triphosphate, PI3K (complex), PP2A, PRKCZ, RAF1, Ras, Ribosomal 40s subunit, RPS6,…
*Top 9 canonical pathways that include three or more E6AP substrates are shown in the order of statistical significance.
