# Supplementary material for: Identifying the ubiquitination targets of E6AP by orthogonal ubiquitin transfer
Source: Nat Commun. 2017 Dec 20;8:2232. doi: 10.1038/s41467-017-01974-7 (PMC5738348; doi:10.1038/s41467-017-01974-7)
Supplement: Supplementary file 6 — Supplementary Data 3 [file 41467_2017_1974_MOESM6_ESM.xlsx]

## Sheet: Data_S3
Supplementary Data 3. Protein networks associated significantly with E6AP substrates.
Network*	E6AP substrates in Network	# of substrates	All Proteins in Network		Score	Associated Diseases and Functions
1	ABCE1,ACAT1,ADAR,ADRM1,API5,CCAR2,CUL2,FAF2,MAPK1,MT-CO2,PLAA,PPME1,PPP2R1A,PSMC3,PSMC6,PSMD1,PSMD4,PSMD6,PSMD14,PXN,RNF2,SUMO4,TARDBP,UBE3A	25	26s Proteasome,ABCE1,ACAT1,ADAR,ADRM1,Ap1,API5,caspase,CCAR2,CD3,CUL2,ERK,FAF2,MAPK1,Mek,MT-CO2,NFkB (complex),PDGF BB,Pkc(s),PLAA,PPME1,PPP2R1A,PSMC3,PSMC6,PSMD1,PSMD4,PSMD6,PSMD14,PXN,RACK1,Ras,RNF2,SUMO4,TARDBP,UBE3A		43	Cell Death and Survival, Cellular Assembly and Organization, Cellular Compromise
2	CDK1,CDK4,CSDE1,CSE1L,CTNNB1,CUL4B,DCTN1,EIF3I,EPPK1,GNAS,MCM2,MCM4,MCM6,MSH2,POLA2,PRMT1,PRMT5,PSMD3,RAD23A,RANGAP1,RECQL,SLC25A11,SLC2A3,TMPO,UQCRC2	25	Akt,CDK1,CDK4,CSDE1,CSE1L,CTNNB1,CUL4B,DCTN1,E2f,EIF3I,EPPK1,ERK1/2,GNAS,Histone h3,Histone h4,IgG,Jnk,Lh,MCM2,MCM4,MCM6,MSH2,P38 MAPK,PI3K (complex),POLA2,PRMT1,PRMT5,PSMD3,RAD23A,RANGAP1,RECQL,SLC25A11,SLC2A3,TMPO,UQCRC2		43	Cancer, Gastrointestinal Disease, Organismal Injury and Abnormalities
3	AP1B1,COPB1,COPB2,COPG1,DDOST,EMC1,FLG,FLOT2,KPNA4,LMAN2,NSUN2,PDHA1,SRP54,STT3A	14	A2M,AP1B1,ARCN1,BAG1,BCL2,CHRNA3,COPB1,COPB2,COPG1,DDOST,EMC1,FLG,FLOT1,FLOT2,IKBKE,KPNA4,KPNB1,LMAN2,MAN1B1,MYB,NAPA,NFKB1,NSUN2,PAWR,PDHA1,PMS2,RAB1B,RNF34,SACM1L,SEC22B,SRP54,STT3A,TFAP2A,TMED9,TXN		19	Infectious Diseases, Cancer, Cell Death and Survival
4	BAG6,EEF1E1,HUWE1,NNT,NPLOC4,PFAS,PGM3,PYGB,RAB21,RAD23B,SLC16A1	11	ABCC1,AHSA1,ASL,ATIC,BAG6,BNIP3,CCL2,CDH17,Collagen(s),EEF1E1,EGLN3,FGFBP1,GART,HUWE1,ITGB1,mir-182,mir-183,MLH1,MSH6,NNT,NPLOC4,PAICS,PFAS,PGM3,PPAT,PYGB,RAB21,RAD23B,SLC16A1,SLC7A8,STAT5A,TACSTD2,TFIIH,TP53,ZYX		14	Amino Acid Metabolism, Small Molecule Biochemistry, Cell Death and Survival
5	ALDH18A1,DSTN,GALK1,HSPH1,HUWE1,NUP210,OAT,PDLIM7,RBM4,TM9SF2,UBXN7	11	ACACA,ALDH18A1,DSTN,E2F2,E2F3,FBXO32,GALK1,GCLC,HOTAIR,HSPH1,HUWE1,IGFBP2,KIF2C,LAMB3,MALAT1,MFAP1,MYC,NUP210,OAT,PDLIM7,PRKCD,PTMA,RBM4,SPHK1,SUZ12,TCF/LEF,TM9SF2,TNFAIP2,TNFRSF11B,TRAF1,UBE2C,UBXN7,ULBP1,USP36,WNT1		14	Cellular Development, Cellular Growth and Proliferation, Connective Tissue Development and Function
6	ACAD9,CPD,EDC4,GTF3C4,MPI,PFKL,PFKP,PSMD13,RPN2,SRM	10	ACAD9,BBX,BRD4,CAMSAP3,CCNA2,CCND1,CDC73,CPD,CRBN,E2F7,E2F8,EDC4,EEF1A1,EGLN,ELAVL1,GTF3C4,HEXIM1,IKZF1,JMJD6,KIF11,MLF2,MPI,NSD3,P-TEFb,PFKL,PFKP,PIKFYVE,PRL,PSMD13,RBMX,RFC5,RPN2,SAMHD1,SRM,TIA1		12	Cell Morphology, Organ Morphology, Organismal Injury and Abnormalities
7	EIF3CL,EIF3F,ESYT1,GLRX3,IGF2BP2,IMMT,SKIV2L2,WAC	9	ADH5,ALPL,AMOTL2,CREBZF,CYP51A1,EIF3CL,EIF3F,EIF3H,ESYT1,ETHE1,FAM76B,FSH,GLRX3,GRIN1,GSR,HINT1,HSPA13,IGF2BP2,IMMT,ING2,LPIN1,ME1,mir-320,NAP1L1,PDE6B,PPARG,RPL7A,RPTOR,SKIV2L2,SLC2A12,SP1,SREBF1,TFRC,TP53,WAC		11	Cell Morphology, Connective Tissue Development and Function, Tissue Morphology
8	AP2B1,HM13,IGF2BP3,RPL6,VPS35	5	AP2B1,APP,CASP3,CD44,Dynamin,GAB2,GRB2,HDAC1,HM13,HSPA5,IGF2BP3,IL6,INSR,ITGB1,p85 (pik3r),PRKCA,PSEN1,PSEN2,RPL6,SHC1,SORL1,SYK,TNF,VAV,VPS35		5	Cellular Function and Maintenance, Cell Death and Survival, Cell-To-Cell Signaling and Interaction
*Top 8 networks are shown in the order of statistical significance.
