# Supplementary material for: Identifying the ubiquitination targets of E6AP by orthogonal ubiquitin transfer
Source: Nat Commun. 2017 Dec 20;8:2232. doi: 10.1038/s41467-017-01974-7 (PMC5738348; doi:10.1038/s41467-017-01974-7)
Supplement: Supplementary file 7 — Supplementary Data 4 [file 41467_2017_1974_MOESM7_ESM.xlsx]

## Sheet: Data_S4
Supplementary Data 4. Analysis of potential E6AP targets based on their frequencies of appearance in the CRAPome database.
Known E6AP targets are colored with an orange background.
Verified E6AP targets in this study are colored with a green background.
All targets are sorted based on their frequencies in the CRAPome database (www.crapome.org).
User Input	Mapped Gene Symbol	Num of Expt. (found/total)	Ave SC	Max SC	Num of Exp. (found)	Frequency (Num Exp found/total)%
TMEM65	TMEM65	0 / 411	0	0	0	0
UBE3A	UBE3A	1 / 411	2	2	1	0.243309
TM9SF2	TM9SF2	1 / 411	1	1	1	0.243309
SLC2A3	SLC2A3	1 / 411	1	1	1	0.243309
TOR1AIP2	TOR1AIP2	2 / 411	1.5	2	2	0.486618
TLDC1	TLDC1	2 / 411	1	1	2	0.486618
MPI	MPI	3 / 411	1.7	2	3	0.729927
PSMF1	PSMF1	3 / 411	1	1	3	0.729927
CPD	CPD	4 / 411	3.8	10	4	0.973236
OSBP	OSBP	4 / 411	1.5	2	4	0.973236
MRI1	MRI1	5 / 411	1.2	2	5	1.21655
PGM3	PGM3	5 / 411	2.6	7	5	1.21655
ACADSB	ACADSB	7 / 411	1.9	3	7	1.70316
LMAN2	LMAN2	7 / 411	1.3	2	7	1.70316
SPCS2	SPCS2	7 / 411	1.1	2	7	1.70316
RAD23A	RAD23A	7 / 411	1.3	2	7	1.70316
UBXN7	UBXN7	9 / 411	1.6	3	9	2.18978
POLA2	POLA2	10 / 411	1.3	3	10	2.43309
FLOT2	FLOT2	11 / 411	10.1	29	11	2.6764
ACAD9	ACAD9	11 / 411	1.6	4	11	2.6764
EMC1	EMC1	12 / 411	1.8	9	12	2.91971
GALK1	GALK1	12 / 411	3	8	12	2.91971
NNT	NNT	12 / 411	6.2	18	12	2.91971
WAC	WAC	14 / 411	1.9	3	14	3.40633
MAPK1	MAPK1	15 / 411	1.5	3	15	3.64964
ISOC2	ISOC2	15 / 411	2.1	5	15	3.64964
PPME1	PPME1	15 / 411	2.1	8	15	3.64964
UGGT1	UGGT1	15 / 411	3.3	24	15	3.64964
PLAA	PLAA	16 / 411	1.3	2	16	3.89294
PDLIM7	PDLIM7	16 / 411	4	10	16	3.89294
ACOT9	ACOT9	16 / 411	4.8	15	16	3.89294
CUL2	CUL2	17 / 411	2.2	14	17	4.13625
SRM	SRM	17 / 411	2.1	6	17	4.13625
PYGB	PYGB	19 / 411	3.3	12	19	4.62287
PXN	PXN	19 / 411	2.8	12	19	4.62287
TRMT6	TRMT6	19 / 411	3.4	20	19	4.62287
GLRX3	GLRX3	20 / 411	1.9	7	20	4.86618
MT-CO2	MT-CO2	20 / 411	2.7	14	20	4.86618
RNF2	RNF2	21 / 411	2.3	7	21	5.10949
CHORDC1	CHORDC1	21 / 411	1.3	4	21	5.10949
HM13	HM13	22 / 411	1.2	4	22	5.3528
RECQL	RECQL	23 / 411	1.7	11	23	5.59611
RAD23B	RAD23B	23 / 411	1.8	6	23	5.59611
STT3A	STT3A	23 / 411	1.7	7	23	5.59611
NPLOC4	NPLOC4	24 / 411	1.8	5	24	5.83942
FAF2	FAF2	25 / 411	1.5	3	25	6.08273
NUP210	NUP210	25 / 411	5.9	24	25	6.08273
RAB21	RAB21	27 / 411	2.2	8	27	6.56934
CDK4	CDK4	27 / 411	2.4	28	27	6.56934
HSD17B12	HSD17B12	27 / 411	1.9	7	27	6.56934
SFXN1	SFXN1	27 / 411	4.3	18	27	6.56934
UQCRC1	UQCRC1	30 / 411	2.6	13	30	7.29927
CTNNB1	CTNNB1	30 / 411	3.3	26	30	7.29927
RBM4	RBM4	33 / 411	1.8	7	33	8.0292
VPS35	VPS35	35 / 411	2.7	25	35	8.51582
SRP54	SRP54	36 / 411	1.8	6	36	8.75912
UQCRC2	UQCRC2	38 / 411	3.5	20	38	9.24574
ABCE1	ABCE1	40 / 411	3	18	40	9.73236
PFAS	PFAS	40 / 411	2.9	28	40	9.73236
DSTN	DSTN	42 / 411	1.7	6	42	10.219
GTF3C4	GTF3C4	43 / 411	2.4	9	43	10.4623
FLG	FLG	43 / 411	5.3	59	43	10.4623
BAG6	BAG6	44 / 411	2.6	10	44	10.7056
KPNA4	KPNA4	44 / 411	3.1	25	44	10.7056
IMMT	IMMT	44 / 411	5.4	72	44	10.7056
MSH2	MSH2	45 / 411	3	27	45	10.9489
AP1B1	AP1B1	45 / 411	1.8	16	45	10.9489
EDC4	EDC4	45 / 411	5.1	31	45	10.9489
VDAC3	VDAC3	46 / 411	3.9	13	46	11.1922
PDHA1	PDHA1	47 / 411	7.3	27	47	11.4355
SLC16A1	SLC16A1	47 / 411	2.4	7	47	11.4355
API5	API5	52 / 411	3.4	35	52	12.6521
ESYT1	ESYT1	53 / 411	5.7	27	53	12.8954
AP2B1	AP2B1	54 / 411	2.5	20	54	13.1387
GNAS	GNAS	55 / 411	3.2	26	55	13.382
SLC25A11	SLC25A11	55 / 411	3.1	18	55	13.382
CUL4B	CUL4B	58 / 411	3	16	58	14.1119
DDOST	DDOST	59 / 411	3.6	17	59	14.3552
ACAT1	ACAT1	63 / 411	4.8	21	63	15.3285
ADAR	ADAR	63 / 411	6.6	25	63	15.3285
SKIV2L2	SKIV2L2	66 / 411	9	43	66	16.0584
CSDE1	CSDE1	67 / 411	5.9	31	67	16.3017
PFKL	PFKL	67 / 411	3.4	30	67	16.3017
ADRM1	ADRM1	67 / 411	2.2	8	67	16.3017
ZFR	ZFR	68 / 411	6.9	39	68	16.545
BOLA2	BOLA2B	72 / 411	2.2	8	72	17.5182
PSMD4	PSMD4	73 / 411	3.3	11	73	17.7616
HUWE1	HUWE1	74 / 411	11.1	85	74	18.0049
PFKP	PFKP	75 / 411	4.2	26	75	18.2482
SUMO4	SUMO4	76 / 411	1.7	18	76	18.4915
COPG1	COPG1	78 / 411	3.2	19	78	18.9781
NSUN2	NSUN2	78 / 411	3.6	19	78	18.9781
PSMD13	PSMD13	79 / 411	3.4	15	79	19.2214
COPB2	COPB2	79 / 411	3.6	23	79	19.2214
IGF2BP2	IGF2BP2	80 / 411	3.7	51	80	19.4647
SSR4	SSR4	80 / 411	2.9	9	80	19.4647
CDK1	CDK1	81 / 411	4.3	27	81	19.708
PSMD6	PSMD6	82 / 411	3.6	15	82	19.9513
RPN2	RPN2	82 / 411	2.9	29	82	19.9513
EIF3S3	EIF3H	83 / 411	2.7	14	83	20.1946
PSMD14	PSMD14	83 / 411	2.4	10	83	20.1946
EEF1E1	EEF1E1	83 / 411	2	7	83	20.1946
DCTN1	DCTN1	85 / 411	4.8	25	85	20.6813
IGF2BP3	IGF2BP3	87 / 411	4.6	35	87	21.1679
PSMC6	PSMC6	89 / 411	3.8	32	89	21.6545
TARDBP	TARDBP	91 / 411	3	18	91	22.1411
COPB1	COPB1	92 / 411	3.1	18	92	22.3844
RANGAP1	RANGAP1	92 / 411	11	51	92	22.3844
ALDH18A1	ALDH18A1	93 / 411	7.6	57	93	22.6277
MCM2	MCM2	95 / 411	7.4	68	95	23.1144
OAT	OAT	95 / 411	4.4	44	95	23.1144
PSMD12	PSMD12	97 / 411	3.4	19	97	23.601
MCM6	MCM6	101 / 411	6.6	42	101	24.5742
PSMD1	PSMD1	102 / 411	6.8	31	102	24.8175
EIF3CL	EIF3CL	109 / 411	4.9	26	109	26.5207
PSMD3	PSMD3	111 / 411	6.2	34	111	27.0073
EIF3F	EIF3F	112 / 411	3.5	16	112	27.2506
MCM4	MCM4	113 / 411	5.9	42	113	27.4939
PSMC3	PSMC3	113 / 411	4.4	31	113	27.4939
CCAR2	CCAR2	118 / 411	6.8	72	118	28.7105
HSPH1	HSPH1	119 / 411	6	25	119	28.9538
PRMT1	PRMT1	123 / 411	4.1	30	123	29.927
CSE1L	CSE1L	126 / 411	7.1	54	126	30.6569
EPPK1	EPPK1	126 / 411	8.5	224	126	30.6569
TMPO	TMPO	127 / 411	13.6	78	127	30.9002
EIF3I	EIF3I	128 / 411	5.8	39	128	31.1436
PPP2R1A	PPP2R1A	132 / 411	5.4	43	132	32.1168
GNB2L1	GNB2L1	135 / 411	6.7	47	135	32.8467
RPL6	RPL6	172 / 411	11.5	249	172	41.8491
PRMT5	PRMT5	175 / 411	156.6	2950	175	42.5791
