# Supplementary material for: Identifying the ubiquitination targets of E6AP by orthogonal ubiquitin transfer
Source: Nat Commun. 2017 Dec 20;8:2232. doi: 10.1038/s41467-017-01974-7 (PMC5738348; doi:10.1038/s41467-017-01974-7)
Supplement: Supplementary file 8 — Supplementary Data 5 [file 41467_2017_1974_MOESM8_ESM.xlsx]

## Sheet: Data_S5
Supplementary Data 5. Proteins appearing only in the control samples of the OUT screen.
During the OUT screen, control experiments were set up with the expression of HBT-xUB and the xUba1-xUbcH7 cascade in the HEK293 cells without the expression of xE6AP.
After tandem purification, cellular proteins conjugated with HBT-xUB were identified in control cells and in cells expressing the full xUba1-xUbcH7-xE6AP cascade (OUT screen cell).
Proteins reproducibly appearing in control cells in three biological repeats but not in OUT screen cells expressing the full xE6AP cascade were listed. PSM, numbers of peptide-spectrum match.
Description	Gene	Accession	CalcPI	#AA	MW[kDA]	PSM CTL SUM	PSM E6AP SUM	PSM Control 1	PSM OUT screen 1		PSM Control 2	PSM OUT screen 2		PSM Control 3	PSM OUT screen 3
Arginine/serine-rich coiled-coil protein 2 OS=Homo sapiens GN=RSRC2 PE=1 SV=1	RSRC2	Q7L4I2	11.33	434	50.529	15	0	11	0		2	0		2	0
Isoform 3 of G patch domain-containing protein 4 OS=Homo sapiens GN=GPATCH4	GPATCH4	Q5T3I0-3	9.63	451	50.897	7	0	5	0		1	0		1	0
Isoform 3 of Drebrin OS=Homo sapiens GN=DBN1	DBN1	Q16643-3	4.51	695	76.253	13	0	5	0		4	0		4	0
Leucine-rich repeat flightless-interacting protein 1 OS=Homo sapiens GN=LRRFIP1 PE=1 SV=2	LRRFIP1	Q32MZ4	4.65	808	89.199	7	0	5	0		1	0		1	0
N(G),N(G)-dimethylarginine dimethylaminohydrolase 2 OS=Homo sapiens GN=DDAH2 PE=1 SV=1	DDAH2	O95865	6.01	285	29.625	6	0	4	0		1	0		1	0
Methyl-CpG-binding protein 2 OS=Homo sapiens GN=MECP2 PE=1 SV=1	MECP2	A0A087WXF0	9.96	509	54.797	6	0	4	0		1	0		1	0
RING finger protein unkempt homolog OS=Homo sapiens GN=UNK PE=1 SV=2	UNK	Q9C0B0	6.86	810	88.029	5	0	3	0		1	0		1	0
PITH domain-containing protein 1 OS=Homo sapiens GN=PITHD1 PE=1 SV=1	PITHD1	Q9GZP4	5.74	211	24.163	7	0	3	0		2	0		2	0
Nucleobindin 2, isoform CRA_b OS=Homo sapiens GN=NUCB2 PE=1 SV=1	NUCB2	A0A087WSV8	5.12	420	50.196	29	0	3	0		13	0		3	0
Exosome complex component RRP42 OS=Homo sapiens GN=EXOSC7 PE=1 SV=3	EXOSC7	Q15024	5.19	291	31.801	5	0	3	0		1	0		1	0
Pleiotropic regulator 1 OS=Homo sapiens GN=PLRG1 PE=1 SV=1	PLRG1	O43660	9.17	514	57.158	7	0	3	0		2	0		2	0
Protein NipSnap homolog 3A OS=Homo sapiens GN=NIPSNAP3A PE=1 SV=2	NIPSNAP3A	Q9UFN0	9.16	247	28.449	7	0	3	0		2	0		2	0
Coiled-coil domain-containing protein 124 OS=Homo sapiens GN=CCDC124 PE=1 SV=1	CCDC124	Q96CT7	9.54	223	25.82	4	0	2	0		1	0		1	0
Arginine/serine-rich protein PNISR OS=Homo sapiens GN=PNISR PE=1 SV=2	PNISR	Q8TF01	10.02	805	92.521	4	0	2	0		1	0		1	0
Tryptophan--tRNA ligase, mitochondrial OS=Homo sapiens GN=WARS2 PE=1 SV=1	WARS2	Q9UGM6	9.28	360	40.121	4	0	2	0		1	0		1	0
Histone H1.0 OS=Homo sapiens GN=H1F0 PE=1 SV=3	H1F0	P07305	10.84	194	20.85	4	0	2	0		1	0		1	0
WAS/WASL-interacting protein family member 2 OS=Homo sapiens GN=WIPF2 PE=1 SV=1	WIPF2	Q8TF74	10.93	440	46.26	10	0	2	0		4	0		1	0
Caspase-3 OS=Homo sapiens GN=CASP3 PE=1 SV=2	CASP3	A8MVM1	7.81	182	20.495	6	0	2	0		2	0		2	0
Serine/threonine-protein phosphatase CPPED1 OS=Homo sapiens GN=CPPED1 PE=1 SV=3	CPPED1	Q9BRF8	6.2	314	35.526	6	0	2	0		2	0		2	0
Tight junction-associated protein 1 OS=Homo sapiens GN=TJAP1 PE=1 SV=1	TJAP1	Q5JTD0	5.97	557	61.783	4	0	2	0		1	0		1	0
PDZ and LIM domain protein 3 OS=Homo sapiens GN=PDLIM3 PE=1 SV=1	PDLIM3	A0A087WYF8	8.65	197	21.741	4	0	2	0		1	0		1	0
Ubiquitin carboxyl-terminal hydrolase 42 OS=Homo sapiens GN=USP42 PE=1 SV=3	USP42	Q9H9J4	8.63	1324	145.302	4	0	2	0		1	0		1	0
Peroxisomal acyl-coenzyme A oxidase 1 OS=Homo sapiens GN=ACOX1 PE=1 SV=3	ACOX1	Q15067	8.16	660	74.376	4	0	2	0		1	0		1	0
DnaJ homolog subfamily B member 11 OS=Homo sapiens GN=DNAJB11 PE=1 SV=1	DNAJB11	Q9UBS4	6.18	358	40.489	10	0	2	0		4	0		3	0
NADP-dependent malic enzyme OS=Homo sapiens GN=ME1 PE=1 SV=1	ME1	P48163	6.13	572	64.109	4	0	2	0		1	0		1	0
Skin-specific protein 32 OS=Homo sapiens GN=XP32 PE=1 SV=1	XP32	Q5T750	7.97	250	26.219	3	0	1	0		1	0		1	0
ADP-sugar pyrophosphatase OS=Homo sapiens GN=NUDT5 PE=1 SV=1	NUDT5	Q9UKK9	4.94	219	24.312	3	0	1	0		1	0		1	0
Thioredoxin reductase 2, mitochondrial OS=Homo sapiens GN=TXNRD2 PE=1 SV=3	TXNRD2	Q9NNW7	7.5	524	56.472	3	0	1	0		1	0		1	0
Beta-lactamase-like protein 2 OS=Homo sapiens GN=LACTB2 PE=1 SV=2	LACTB2	Q53H82	6.8	288	32.785	3	0	1	0		1	0		1	0
Putative GTP cyclohydrolase 1 type 2 NIF3L1 OS=Homo sapiens GN=NIF3L1 PE=1 SV=2	NIF3L1	Q9GZT8	6.65	377	41.942	3	0	1	0		1	0		1	0
Isoform Tau-C of Microtubule-associated protein tau OS=Homo sapiens GN=MAPT	MAPT	P10636-5	7.37	410	42.577	5	0	1	0		2	0		2	0
Rab9 effector protein with kelch motifs OS=Homo sapiens GN=RABEPK PE=1 SV=1	RABEPK	Q7Z6M1	6.25	372	40.539	5	0	1	0		2	0		2	0
Lysozyme C OS=Homo sapiens GN=LYZ PE=1 SV=1	LYZ	P61626	9.16	148	16.526	3	0	1	0		1	0		1	0
SLIT-ROBO Rho GTPase activating protein 2 OS=Homo sapiens GN=SRGAP2 PE=1 SV=1	SRGAP2	A2RUF3	6.7	1071	120.795	3	0	1	0		1	0		1	0
Sjoegren syndrome/scleroderma autoantigen 1 OS=Homo sapiens GN=SSSCA1 PE=1 SV=1	SSSCA1	E9PK41	9.69	81	9.31	3	0	1	0		1	0		1	0
